# Supplementary material for: Melt-quenched carboxylate metal–organic framework glasses
Source: Nat Commun. 2024 Feb 8;15:1174. doi: 10.1038/s41467-024-45326-8 (PMC10853212; doi:10.1038/s41467-024-45326-8)
Supplement: Supplementary file 3 — Source Data [file 41467_2024_45326_MOESM3_ESM.xlsx]

## Sheet: Fig. 2
Temperatrue (°C)	Heat flow (mW)
29.9208	0.155541
29.9207	0.15556
29.9205	0.155551
29.9204	0.155574
29.9209	0.155644
29.9206	0.155701
29.9214	0.155732
29.9217	0.155744
29.9208	0.155781
29.9208	0.155827
29.9211	0.155841
29.9208	0.155834
29.9209	0.155825
29.9209	0.155806
29.9201	0.1558
29.9205	0.155805
29.9208	0.155807
29.9203	0.155786
29.9209	0.155776
29.9206	0.155783
29.9213	0.15581
29.9204	0.15585
29.921	0.155868
29.9212	0.155856
29.9214	0.155857
29.921	0.155889
29.9207	0.155895
29.9212	0.155923
29.9212	0.155905
29.9212	0.155908
29.9204	0.155938
29.9208	0.155973
29.9201	0.156022
29.9205	0.156042
29.9213	0.156073
29.9202	0.156095
29.9204	0.156165
29.9214	0.156286
29.9222	0.156736
29.9229	0.159472
29.9241	0.165525
29.9257	0.185486
29.928	0.219351
29.9342	0.26009
29.9402	0.295876
29.9463	0.311847
29.9563	0.343139
29.9688	0.374574
29.9833	0.405367
29.9993	0.427156
30.0179	0.44545
30.0381	0.458327
30.0526	0.465301
30.077	0.46699
30.1015	0.464017
30.1284	0.457268
30.1559	0.445076
30.1846	0.430722
30.2152	0.421212
30.2353	0.414393
30.2667	0.39324
30.3001	0.362439
30.3331	0.32332
30.3668	0.287217
30.4017	0.257378
30.4361	0.228852
30.4602	0.210118
30.4971	0.18184
30.5348	0.152985
30.5718	0.124365
30.6102	0.0990993
30.6376	0.0818834
30.6756	0.0535301
30.7149	0.0263861
30.7556	-0.0012966
30.796	-0.0277044
30.8372	-0.054577
30.879	-0.0776639
30.9068	-0.0916843
30.949	-0.118191
30.9911	-0.145919
31.0353	-0.16759
31.0788	-0.190392
31.1226	-0.215323
31.1661	-0.238089
31.196	-0.252231
31.2396	-0.275661
31.2826	-0.29711
31.3288	-0.318165
31.3742	-0.338171
31.4028	-0.352846
31.4485	-0.371659
31.4935	-0.391905
31.5393	-0.408138
31.5866	-0.42383
31.6323	-0.442322
31.6786	-0.458147
31.7092	-0.467343
31.7555	-0.481465
31.8021	-0.497903
31.8481	-0.513117
31.8961	-0.527668
31.9433	-0.542579
31.9912	-0.555706
32.0212	-0.566368
32.068	-0.577062
32.1158	-0.586441
32.1632	-0.597716
32.2107	-0.611107
32.2582	-0.620067
32.3059	-0.632178
32.338	-0.638794
32.3856	-0.648132
32.4335	-0.655718
32.4824	-0.665814
32.5299	-0.67815
32.5605	-0.685535
32.6092	-0.690653
32.6577	-0.695981
32.7054	-0.702898
32.7537	-0.71036
32.8021	-0.715671
32.8512	-0.721125
32.8823	-0.727397
32.9308	-0.735653
32.9781	-0.741575
33.0279	-0.74736
33.0764	-0.753363
33.1255	-0.759623
33.1737	-0.764075
33.2049	-0.767248
33.2547	-0.771086
33.3024	-0.774439
33.3517	-0.778345
33.4	-0.783778
33.4329	-0.78708
33.4813	-0.790778
33.5309	-0.795773
33.5791	-0.799379
33.6275	-0.801917
33.6764	-0.805029
33.725	-0.809722
33.7577	-0.812928
33.8077	-0.817258
33.8567	-0.82024
33.9057	-0.822313
33.9551	-0.824068
34.0036	-0.826297
34.0524	-0.829187
34.0855	-0.831672
34.1345	-0.834941
34.1837	-0.837722
34.2327	-0.840039
34.2816	-0.842479
34.3308	-0.845117
34.3795	-0.847355
34.4121	-0.848682
34.4615	-0.850502
34.5114	-0.852201
34.5603	-0.853646
34.6091	-0.855286
34.6414	-0.856592
34.6913	-0.859018
34.7402	-0.861105
34.7893	-0.862229
34.8386	-0.862923
34.8881	-0.864407
34.9372	-0.866506
34.9701	-0.867684
35.0196	-0.869024
35.0685	-0.870257
35.1187	-0.871948
35.1672	-0.873139
35.2177	-0.873909
35.2663	-0.874883
35.2993	-0.876219
35.3479	-0.87827
35.3978	-0.880085
35.448	-0.881125
35.4967	-0.882363
35.5288	-0.88332
35.5794	-0.88471
35.6286	-0.8861
35.6781	-0.887012
35.7276	-0.887908
35.776	-0.889061
35.826	-0.8899
35.8596	-0.89058
35.9084	-0.891587
35.958	-0.892641
36.007	-0.893467
36.0574	-0.894598
36.1062	-0.895867
36.1557	-0.896969
36.1891	-0.897377
36.2385	-0.898192
36.2875	-0.898904
36.3371	-0.899906
36.3875	-0.900895
36.4365	-0.90196
36.4869	-0.902814
36.5194	-0.903277
36.5691	-0.904223
36.6177	-0.905316
36.6679	-0.906565
36.7175	-0.907492
36.7506	-0.908587
36.7997	-0.909818
36.8496	-0.910552
36.898	-0.911306
36.9488	-0.912102
36.9978	-0.913013
37.0473	-0.913946
37.08	-0.914425
37.1299	-0.915129
37.1795	-0.915816
37.2292	-0.916553
37.2791	-0.917319
37.329	-0.918322
37.3793	-0.919522
37.4117	-0.920237
37.4616	-0.921152
37.5104	-0.922251
37.5599	-0.923576
37.6093	-0.924642
37.6421	-0.925178
37.6927	-0.926263
37.7423	-0.927268
37.7922	-0.928072
37.8416	-0.928848
37.8913	-0.929718
37.9411	-0.930782
37.9742	-0.931506
38.0236	-0.932347
38.0732	-0.933178
38.123	-0.934005
38.1726	-0.934872
38.222	-0.935767
38.2718	-0.936661
38.3052	-0.937218
38.3558	-0.938071
38.4045	-0.938938
38.4544	-0.939979
38.5041	-0.940968
38.5539	-0.941971
38.6042	-0.943327
38.6366	-0.944242
38.6868	-0.945225
38.7362	-0.946148
38.7863	-0.947078
38.8363	-0.947999
38.8691	-0.948589
38.9182	-0.949483
38.9686	-0.950379
39.0179	-0.951362
39.0669	-0.952663
39.1168	-0.95371
39.1669	-0.95461
39.2003	-0.9553
39.2501	-0.956413
39.2995	-0.957334
39.3493	-0.958179
39.3985	-0.959044
39.4484	-0.959956
39.4978	-0.960942
39.5324	-0.961592
39.5824	-0.962674
39.6319	-0.963607
39.6813	-0.96457
39.7302	-0.965507
39.7635	-0.966141
39.814	-0.967155
39.8636	-0.968364
39.9131	-0.969499
39.9633	-0.970489
40.0132	-0.971459
40.0626	-0.972468
40.0959	-0.973602
40.1452	-0.974897
40.1958	-0.975904
40.2454	-0.976868
40.295	-0.977827
40.3449	-0.978772
40.3952	-0.980037
40.4278	-0.981317
40.4777	-0.982783
40.5276	-0.984005
40.5772	-0.985081
40.628	-0.986201
40.677	-0.987712
40.7275	-0.988905
40.7599	-0.989998
40.8106	-0.991004
40.8604	-0.992291
40.9092	-0.993789
40.9592	-0.995438
40.9923	-0.996441
41.0417	-0.997505
41.0922	-0.998546
41.1418	-0.999632
41.1916	-1.00091
41.2414	-1.00212
41.2919	-1.00412
41.3247	-1.0054
41.3751	-1.00666
41.4231	-1.00774
41.4738	-1.00924
41.5237	-1.01077
41.5734	-1.01178
41.6227	-1.01334
41.6564	-1.01509
41.7064	-1.01762
41.7565	-1.01908
41.8056	-1.02027
41.8567	-1.02198
41.8899	-1.02321
41.9394	-1.02539
41.989	-1.02797
42.0391	-1.0303
42.0882	-1.03178
42.1393	-1.03419
42.1877	-1.03724
42.221	-1.03882
42.2708	-1.04068
42.3208	-1.04399
42.3707	-1.04773
42.4201	-1.05046
42.4705	-1.05263
42.5197	-1.05441
42.5536	-1.05518
42.6033	-1.05675
42.6538	-1.05894
42.7035	-1.06216
42.7531	-1.06486
42.8034	-1.06702
42.8526	-1.06912
42.8856	-1.07218
42.936	-1.07777
42.9847	-1.08222
43.035	-1.0854
43.0846	-1.08896
43.1172	-1.09231
43.1685	-1.09609
43.219	-1.09949
43.2675	-1.10272
43.3171	-1.10596
43.3674	-1.10968
43.4172	-1.11339
43.4505	-1.11655
43.5002	-1.12138
43.5499	-1.12572
43.5998	-1.13002
43.6495	-1.13491
43.6989	-1.14127
43.7481	-1.14711
43.7818	-1.1508
43.8315	-1.15553
43.8816	-1.15974
43.9318	-1.16442
43.9814	-1.17088
44.0146	-1.17634
44.0645	-1.18489
44.1145	-1.19139
44.1644	-1.19676
44.2139	-1.20275
44.2627	-1.20872
44.3125	-1.21647
44.3453	-1.22079
44.3951	-1.22859
44.4449	-1.23724
44.4947	-1.24558
44.5436	-1.25419
44.5941	-1.26233
44.6436	-1.27161
44.6765	-1.27625
44.7257	-1.2834
44.7763	-1.29136
44.8256	-1.30412
44.8755	-1.31533
44.9247	-1.32718
44.9737	-1.33936
45.0071	-1.34609
45.0569	-1.357
45.1056	-1.37013
45.1558	-1.38454
45.2047	-1.39542
45.2378	-1.40244
45.2875	-1.41711
45.3361	-1.4356
45.3856	-1.45101
45.4356	-1.46892
45.4846	-1.4853
45.5339	-1.50287
45.5659	-1.5155
45.6155	-1.53188
45.665	-1.5487
45.7138	-1.56931
45.7628	-1.58935
45.8117	-1.60836
45.8623	-1.63463
45.8946	-1.64976
45.9431	-1.66969
45.9927	-1.68796
46.0421	-1.71269
46.0902	-1.73541
46.1235	-1.74971
46.172	-1.77106
46.2207	-1.79328
46.2695	-1.81435
46.3181	-1.83704
46.3668	-1.85707
46.4159	-1.87652
46.4481	-1.88855
46.4978	-1.90858
46.5466	-1.92725
46.5958	-1.94111
46.6435	-1.95854
46.6935	-1.97266
46.742	-1.98721
46.7759	-1.99566
46.8237	-2.00672
46.874	-2.02017
46.9225	-2.03035
46.9718	-2.03789
47.0213	-2.04216
47.0713	-2.04565
47.1037	-2.05071
47.1536	-2.05584
47.2034	-2.05717
47.253	-2.0579
47.3021	-2.0582
47.3368	-2.05906
47.3856	-2.05706
47.4344	-2.04874
47.4855	-2.04229
47.5346	-2.03744
47.586	-2.03082
47.6359	-2.02317
47.6687	-2.0172
47.7182	-2.00534
47.7692	-1.98872
47.8198	-1.97014
47.8705	-1.94719
47.921	-1.92206
47.9712	-1.90002
48.0065	-1.8886
48.0567	-1.86575
48.1071	-1.84242
48.1578	-1.82081
48.2085	-1.79993
48.2435	-1.78707
48.2941	-1.7659
48.3443	-1.74537
48.3953	-1.72074
48.4462	-1.70071
48.4973	-1.67938
48.5486	-1.65974
48.5823	-1.64506
48.6341	-1.6261
48.6843	-1.60529
48.736	-1.58782
48.787	-1.56828
48.8376	-1.5491
48.8889	-1.53038
48.9237	-1.52364
48.974	-1.5089
49.0246	-1.48986
49.0749	-1.47549
49.1266	-1.46036
49.1765	-1.44676
49.2279	-1.43118
49.2615	-1.42286
49.3124	-1.41023
49.3635	-1.39898
49.4141	-1.38748
49.4647	-1.37392
49.4987	-1.36617
49.549	-1.35459
49.5997	-1.34544
49.6503	-1.33555
49.7006	-1.32764
49.7518	-1.31784
49.8021	-1.307
49.8359	-1.30287
49.8869	-1.29616
49.938	-1.29065
49.988	-1.28351
50.0387	-1.27702
50.0896	-1.26839
50.14	-1.25955
50.1739	-1.25645
50.2234	-1.25363
50.274	-1.25026
50.3245	-1.24371
50.3755	-1.23594
50.4081	-1.23152
50.4584	-1.22703
50.5084	-1.22338
50.5593	-1.22
50.6094	-1.21737
50.6596	-1.21431
50.7096	-1.20858
50.7436	-1.20554
50.7937	-1.20163
50.8444	-1.19828
50.8946	-1.19477
50.9449	-1.19178
50.9956	-1.18874
51.0453	-1.1864
51.079	-1.18478
51.129	-1.18207
51.1792	-1.17977
51.2294	-1.1784
51.2796	-1.17753
51.3294	-1.17632
51.3798	-1.17507
51.4143	-1.17404
51.4633	-1.17276
51.5134	-1.17164
51.5639	-1.17055
51.6131	-1.16937
51.6476	-1.16862
51.6977	-1.16754
51.7472	-1.16669
51.7976	-1.1658
51.8474	-1.16475
51.8983	-1.16363
51.9478	-1.16279
51.9813	-1.16253
52.0317	-1.1621
52.0811	-1.16154
52.1312	-1.16107
52.181	-1.16057
52.2321	-1.16006
52.2823	-1.15965
52.3149	-1.15935
52.3648	-1.15895
52.415	-1.15842
52.4659	-1.15802
52.5155	-1.1576
52.5499	-1.15732
52.5989	-1.15689
52.6488	-1.15646
52.6987	-1.15609
52.7484	-1.15577
52.7997	-1.15548
52.8491	-1.15517
52.883	-1.15497
52.9326	-1.1547
52.9825	-1.15441
53.0328	-1.15413
53.0832	-1.15386
53.1328	-1.15364
53.1823	-1.15339
53.216	-1.15324
53.2665	-1.15306
53.3152	-1.15289
53.3657	-1.15268
53.4163	-1.15248
53.4657	-1.1523
53.5151	-1.15215
53.5491	-1.15209
53.6002	-1.15203
53.6496	-1.152
53.6992	-1.15191
53.7498	-1.1518
53.7828	-1.15176
53.8325	-1.15175
53.8822	-1.15178
53.9326	-1.15182
53.9818	-1.15181
54.0324	-1.1518
54.0819	-1.15182
54.1158	-1.15186
54.1664	-1.15189
54.2157	-1.15193
54.2669	-1.15203
54.3162	-1.15218
54.3662	-1.15234
54.4156	-1.15251
54.4491	-1.15262
54.4993	-1.15281
54.5485	-1.15301
54.5992	-1.15324
54.6492	-1.15343
54.6827	-1.15354
54.7323	-1.15378
54.7821	-1.15403
54.8326	-1.15425
54.8821	-1.15447
54.9331	-1.1547
54.9824	-1.15492
55.0163	-1.15509
55.0658	-1.15531
55.1151	-1.15553
55.166	-1.15575
55.2159	-1.15597
55.2656	-1.15622
55.3169	-1.15649
55.3496	-1.15666
55.3988	-1.15685
55.4491	-1.15702
55.4992	-1.15724
55.5494	-1.1575
55.5998	-1.15772
55.6494	-1.15791
55.682	-1.15805
55.7327	-1.15827
55.7824	-1.1585
55.832	-1.15868
55.882	-1.15887
55.9154	-1.15897
55.9669	-1.15912
56.017	-1.15928
56.0662	-1.15945
56.1171	-1.1596
56.1661	-1.15974
56.2158	-1.15985
56.2493	-1.15993
56.2994	-1.16006
56.3494	-1.16018
56.3995	-1.16029
56.4506	-1.16039
56.5001	-1.16046
56.5505	-1.16051
56.5833	-1.16055
56.6332	-1.16063
56.6831	-1.16071
56.7338	-1.1608
56.7828	-1.16087
56.8157	-1.1609
56.8665	-1.16091
56.9173	-1.16089
56.9671	-1.16085
57.0164	-1.16084
57.0671	-1.16082
57.1165	-1.16076
57.1498	-1.16071
57.2002	-1.16064
57.2505	-1.16059
57.3003	-1.16054
57.3509	-1.16049
57.4009	-1.16041
57.4511	-1.16031
57.4844	-1.16025
57.5337	-1.16014
57.5837	-1.16
57.6343	-1.15982
57.6846	-1.15963
57.7338	-1.15942
57.7852	-1.15923
57.8177	-1.15911
57.8678	-1.15896
57.9175	-1.15884
57.9679	-1.15866
58.0186	-1.15846
58.0511	-1.15833
58.1018	-1.15811
58.1516	-1.15787
58.2017	-1.15759
58.252	-1.15731
58.302	-1.15705
58.3518	-1.15677
58.3855	-1.15659
58.4354	-1.15632
58.4851	-1.15603
58.5352	-1.15572
58.5862	-1.15542
58.6362	-1.15512
58.6847	-1.15479
58.7187	-1.15461
58.7683	-1.15431
58.8179	-1.15397
58.8688	-1.15364
58.919	-1.1533
58.952	-1.15304
59.0029	-1.15265
59.0532	-1.15226
59.1024	-1.15185
59.1531	-1.15147
59.2033	-1.15108
59.2525	-1.15069
59.2863	-1.15044
59.3362	-1.15002
59.3865	-1.14958
59.4359	-1.14915
59.4859	-1.14874
59.5367	-1.14831
59.5859	-1.14789
59.6201	-1.14762
59.6703	-1.14716
59.7208	-1.14669
59.7711	-1.14622
59.8207	-1.14583
59.8711	-1.14536
59.921	-1.14487
59.9545	-1.14457
60.0042	-1.14411
60.0544	-1.14362
60.1041	-1.14313
60.1544	-1.14266
60.1869	-1.14236
60.2375	-1.14188
60.2878	-1.14142
60.3377	-1.14098
60.3874	-1.14054
60.4382	-1.14004
60.4877	-1.13951
60.5211	-1.13916
60.5713	-1.13866
60.6212	-1.13817
60.6718	-1.13762
60.7212	-1.13707
60.7716	-1.13656
60.8212	-1.13609
60.8554	-1.13575
60.9047	-1.13524
60.9545	-1.13474
61.0056	-1.13426
61.0564	-1.13374
61.0889	-1.13339
61.1398	-1.13285
61.1901	-1.13233
61.2396	-1.13184
61.2903	-1.13134
61.3397	-1.1308
61.3903	-1.13025
61.4234	-1.12987
61.4735	-1.12935
61.5236	-1.12887
61.5735	-1.12846
61.6228	-1.12798
61.6737	-1.12742
61.7236	-1.12689
61.757	-1.12657
61.8063	-1.12611
61.8563	-1.12568
61.9069	-1.12519
61.9563	-1.12465
62.0062	-1.1241
62.0562	-1.12358
62.0894	-1.12324
62.14	-1.1227
62.19	-1.12214
62.2406	-1.12156
62.2903	-1.12098
62.3236	-1.12062
62.3737	-1.12014
62.4241	-1.11969
62.4742	-1.11914
62.5233	-1.11856
62.5743	-1.11803
62.6232	-1.11757
62.6573	-1.11728
62.7069	-1.11681
62.7575	-1.11631
62.8079	-1.1158
62.8603	-1.11532
62.9087	-1.11491
62.9571	-1.11451
62.9901	-1.11422
63.0409	-1.1137
63.0916	-1.11324
63.1409	-1.11285
63.191	-1.11248
63.224	-1.11222
63.2746	-1.11178
63.325	-1.11133
63.375	-1.11091
63.4248	-1.11048
63.4746	-1.11006
63.5254	-1.10964
63.5582	-1.10935
63.6092	-1.10891
63.6583	-1.10849
63.7081	-1.1081
63.759	-1.1077
63.8083	-1.1073
63.858	-1.10695
63.8912	-1.10672
63.9419	-1.10634
63.9922	-1.10598
64.0424	-1.10562
64.0923	-1.10529
64.1421	-1.10496
64.1924	-1.10467
64.2264	-1.10446
64.2764	-1.10414
64.3257	-1.1038
64.3762	-1.10346
64.4267	-1.10309
64.459	-1.10286
64.5095	-1.10257
64.5594	-1.1023
64.6096	-1.10199
64.66	-1.10163
64.7089	-1.10135
64.7594	-1.10113
64.7921	-1.10095
64.8424	-1.10063
64.892	-1.10032
64.9423	-1.10003
64.9925	-1.09976
65.043	-1.09949
65.0928	-1.09922
65.126	-1.09903
65.1767	-1.09876
65.2268	-1.09849
65.2769	-1.09829
65.3257	-1.09811
65.3596	-1.09797
65.4099	-1.09776
65.46	-1.09753
65.5102	-1.09732
65.56	-1.09715
65.6101	-1.09703
65.6595	-1.09694
65.694	-1.09686
65.7431	-1.09668
65.7937	-1.09648
65.8438	-1.09635
65.8925	-1.09623
65.943	-1.09606
65.9936	-1.09588
66.0262	-1.09579
66.0761	-1.09569
66.1273	-1.09561
66.1769	-1.0955
66.2279	-1.09539
66.2776	-1.09529
66.3277	-1.09519
66.3608	-1.09508
66.4099	-1.09491
66.46	-1.0948
66.5099	-1.09477
66.5605	-1.09478
66.5937	-1.09479
66.6433	-1.09478
66.6935	-1.09474
66.7437	-1.09468
66.7939	-1.09464
66.8439	-1.09458
66.8941	-1.09451
66.9269	-1.09448
66.9773	-1.09445
67.0275	-1.0944
67.0772	-1.09438
67.1276	-1.09438
67.1769	-1.09438
67.2272	-1.09437
67.261	-1.09434
67.3108	-1.09434
67.3599	-1.09439
67.4106	-1.09444
67.4601	-1.09446
67.4944	-1.09444
67.5442	-1.09444
67.5945	-1.09444
67.644	-1.09446
67.6944	-1.09447
67.7445	-1.09452
67.7947	-1.09455
67.8279	-1.09457
67.8779	-1.09462
67.9273	-1.09471
67.9774	-1.0948
68.0278	-1.09479
68.0781	-1.0948
68.1277	-1.09489
68.1608	-1.09501
68.211	-1.09513
68.2604	-1.0952
68.311	-1.09527
68.3608	-1.09535
68.4112	-1.09536
68.4604	-1.09538
68.494	-1.09539
68.5449	-1.09546
68.5939	-1.09554
68.6441	-1.09561
68.6948	-1.09567
68.728	-1.09572
68.7779	-1.09579
68.8275	-1.09583
68.8781	-1.09587
68.9274	-1.09592
68.9778	-1.09602
69.0285	-1.09611
69.0606	-1.09618
69.1113	-1.09631
69.1614	-1.09638
69.2113	-1.09642
69.2618	-1.09649
69.3124	-1.09662
69.3621	-1.0968
69.395	-1.09689
69.4449	-1.09698
69.4951	-1.09707
69.5453	-1.09728
69.5956	-1.09747
69.6288	-1.09754
69.6787	-1.09759
69.7287	-1.09768
69.7785	-1.09784
69.8284	-1.09799
69.8782	-1.09815
69.9288	-1.0983
69.962	-1.09842
70.0121	-1.09856
70.0625	-1.09867
70.1122	-1.09883
70.1616	-1.09901
70.212	-1.09916
70.2632	-1.09929
70.2956	-1.09936
70.3459	-1.0995
70.3956	-1.09963
70.4458	-1.09977
70.496	-1.09993
70.5459	-1.10009
70.5952	-1.10027
70.6288	-1.10038
70.6794	-1.10052
70.7295	-1.10064
70.7798	-1.10081
70.8305	-1.10105
70.8627	-1.1012
70.913	-1.10136
70.964	-1.1015
71.0134	-1.10164
71.063	-1.1018
71.1132	-1.10196
71.1627	-1.10212
71.1973	-1.10223
71.2468	-1.10241
71.2965	-1.1026
71.3465	-1.10274
71.3965	-1.1029
71.4464	-1.10307
71.4967	-1.10324
71.5301	-1.10334
71.5801	-1.10348
71.6303	-1.10361
71.6801	-1.10374
71.7308	-1.10392
71.7633	-1.10405
71.8138	-1.10427
71.8633	-1.10444
71.9138	-1.10465
71.9638	-1.10484
72.0136	-1.10501
72.0641	-1.10518
72.0965	-1.1053
72.1472	-1.10549
72.1964	-1.10566
72.247	-1.10586
72.2969	-1.10605
72.3472	-1.10623
72.3981	-1.10639
72.4307	-1.10651
72.4815	-1.10667
72.53	-1.10683
72.5807	-1.10699
72.632	-1.10716
72.6818	-1.10734
72.7322	-1.10753
72.7648	-1.10768
72.8145	-1.10794
72.8645	-1.10821
72.9145	-1.10842
72.9654	-1.10862
72.998	-1.10877
73.0482	-1.10899
73.098	-1.10922
73.1477	-1.1094
73.1981	-1.10957
73.2481	-1.10978
73.2983	-1.11001
73.3312	-1.11014
73.3814	-1.11034
73.4309	-1.11053
73.4817	-1.11072
73.5315	-1.1109
73.5814	-1.11109
73.6317	-1.11126
73.6656	-1.1114
73.7148	-1.11163
73.7652	-1.11188
73.8157	-1.11208
73.8651	-1.11231
73.8982	-1.11249
73.9489	-1.11277
73.9983	-1.11303
74.0484	-1.11323
74.0996	-1.11337
74.1494	-1.11356
74.1994	-1.1138
74.2329	-1.11401
74.2823	-1.11431
74.3322	-1.11457
74.3821	-1.11478
74.4317	-1.11498
74.4822	-1.11526
74.5325	-1.11554
74.566	-1.11569
74.6159	-1.11591
74.6653	-1.11619
74.7161	-1.11645
74.7662	-1.11665
74.8163	-1.11683
74.8658	-1.11703
74.8994	-1.11718
74.9493	-1.1174
75.0001	-1.11764
75.0491	-1.11794
75.0995	-1.11821
75.1331	-1.11835
75.1824	-1.1185
75.233	-1.1187
75.2829	-1.11895
75.3315	-1.11922
75.3831	-1.11949
75.4324	-1.11972
75.4664	-1.11987
75.5171	-1.12007
75.5661	-1.12029
75.6167	-1.12057
75.6663	-1.12087
75.7167	-1.12115
75.7666	-1.12142
75.8	-1.12163
75.8495	-1.12188
75.8996	-1.12209
75.9493	-1.12231
75.9999	-1.12257
76.0321	-1.12275
76.0834	-1.123
76.133	-1.12324
76.1827	-1.1235
76.2328	-1.12377
76.2837	-1.12405
76.3332	-1.12424
76.3669	-1.12435
76.4166	-1.12452
76.4678	-1.12477
76.5171	-1.12504
76.5667	-1.12532
76.6171	-1.12561
76.6671	-1.12593
76.6999	-1.12613
76.7499	-1.12641
76.7994	-1.12671
76.8496	-1.12701
76.9004	-1.12731
76.9496	-1.1276
76.9998	-1.1279
77.0333	-1.1281
77.0835	-1.12838
77.1331	-1.12864
77.1827	-1.12892
77.2335	-1.12921
77.2665	-1.12937
77.317	-1.12963
77.3661	-1.1299
77.4171	-1.13019
77.4673	-1.13049
77.5168	-1.13079
77.5661	-1.13115
77.5994	-1.13136
77.65	-1.13165
77.7009	-1.13197
77.7506	-1.13233
77.8002	-1.13268
77.8505	-1.13303
77.9006	-1.13335
77.9338	-1.13358
77.9845	-1.13393
78.0333	-1.1343
78.0834	-1.1347
78.1331	-1.1351
78.1672	-1.13533
78.2173	-1.13565
78.2677	-1.13604
78.3172	-1.13644
78.3675	-1.13679
78.4171	-1.13713
78.4677	-1.13749
78.5007	-1.13774
78.5505	-1.13814
78.6006	-1.13854
78.6515	-1.13895
78.7006	-1.13933
78.7508	-1.13972
78.8009	-1.14009
78.8342	-1.14038
78.8844	-1.1408
78.9334	-1.14121
78.984	-1.14162
79.0355	-1.14205
79.0848	-1.14243
79.1342	-1.14284
79.1678	-1.14315
79.2176	-1.14361
79.2674	-1.14403
79.3177	-1.14445
79.3678	-1.14491
79.4003	-1.14525
79.4506	-1.14574
79.5	-1.14617
79.5505	-1.14661
79.6011	-1.14706
79.6513	-1.1475
79.7011	-1.14795
79.7338	-1.14828
79.7842	-1.14877
79.8337	-1.14924
79.8835	-1.1497
79.9336	-1.15017
79.9845	-1.15071
80.0336	-1.15124
80.0676	-1.15164
80.1172	-1.15219
80.1667	-1.15273
80.2176	-1.15327
80.2674	-1.1539
80.3006	-1.15434
80.3505	-1.15497
80.4004	-1.15562
80.4506	-1.15627
80.5011	-1.15691
80.5501	-1.15752
80.6011	-1.15823
80.6349	-1.1588
80.6844	-1.15967
80.7338	-1.16044
80.7837	-1.16126
80.8341	-1.16224
80.884	-1.16368
80.934	-1.16579
80.9658	-1.16674
81.0168	-1.16749
81.0679	-1.16842
81.1172	-1.1701
81.167	-1.17165
81.2176	-1.17353
81.2678	-1.17646
81.2997	-1.17855
81.3507	-1.18081
81.4	-1.18259
81.4501	-1.18615
81.4994	-1.19165
81.5327	-1.19508
81.5827	-1.19891
81.6336	-1.20294
81.683	-1.20611
81.733	-1.20925
81.7832	-1.21376
81.8322	-1.21886
81.8659	-1.22173
81.9158	-1.22785
81.9651	-1.2342
82.0154	-1.2399
82.0655	-1.24655
82.1157	-1.25367
82.1654	-1.25959
82.1993	-1.26273
82.2483	-1.26863
82.2985	-1.2752
82.3488	-1.28279
82.3984	-1.29073
82.4309	-1.29565
82.4807	-1.30232
82.5301	-1.30909
82.5801	-1.31526
82.6311	-1.32131
82.68	-1.32781
82.729	-1.33481
82.763	-1.33889
82.8118	-1.34402
82.8611	-1.35014
82.9118	-1.3572
82.9614	-1.36375
83.011	-1.36915
83.0616	-1.37453
83.0943	-1.3779
83.144	-1.38275
83.1948	-1.3865
83.2435	-1.39058
83.293	-1.39519
83.3437	-1.40052
83.3933	-1.40596
83.4263	-1.40945
83.4757	-1.41304
83.5266	-1.41614
83.5763	-1.41865
83.6251	-1.42106
83.6589	-1.42273
83.7087	-1.42468
83.759	-1.42643
83.8087	-1.4284
83.8588	-1.43066
83.9089	-1.43299
83.9587	-1.43486
83.9914	-1.43572
84.0416	-1.43615
84.0913	-1.43649
84.1416	-1.43689
84.1914	-1.43729
84.2416	-1.4375
84.2912	-1.43769
84.3246	-1.43783
84.3752	-1.43822
84.4242	-1.43846
84.4752	-1.43847
84.5251	-1.43847
84.5582	-1.43845
84.6087	-1.43837
84.6584	-1.43826
84.7084	-1.43801
84.7597	-1.43773
84.8091	-1.43745
84.8592	-1.43696
84.8923	-1.43605
84.9417	-1.43449
84.9924	-1.43288
85.0425	-1.43112
85.0934	-1.42903
85.143	-1.42643
85.193	-1.42335
85.2262	-1.42118
85.2764	-1.41719
85.3264	-1.41233
85.3774	-1.40719
85.4277	-1.40262
85.4773	-1.39836
85.5273	-1.39408
85.562	-1.39063
85.6123	-1.38534
85.6613	-1.38007
85.7118	-1.37516
85.7631	-1.37055
85.7962	-1.36782
85.8464	-1.36343
85.8964	-1.35836
85.9465	-1.35337
85.9971	-1.34908
86.0473	-1.34534
86.0973	-1.34107
86.1314	-1.337
86.1812	-1.33172
86.2318	-1.32728
86.2817	-1.32268
86.3331	-1.31871
86.3819	-1.31578
86.4325	-1.31261
86.4665	-1.30988
86.5162	-1.30543
86.5667	-1.30252
86.6172	-1.30073
86.6659	-1.29856
86.7001	-1.29566
86.7511	-1.29068
86.8009	-1.28623
86.8509	-1.28253
86.9024	-1.27921
86.9516	-1.27712
87.0016	-1.27499
87.0346	-1.27304
87.0852	-1.27012
87.1364	-1.26766
87.1863	-1.26546
87.2363	-1.26292
87.2866	-1.26041
87.337	-1.25867
87.3703	-1.25749
87.4196	-1.25566
87.47	-1.25367
87.5202	-1.2522
87.5704	-1.25069
87.6207	-1.249
87.6707	-1.24754
87.7036	-1.24693
87.754	-1.24579
87.8045	-1.24437
87.8545	-1.24286
87.9051	-1.2417
87.9387	-1.24085
87.9883	-1.23946
88.0379	-1.2382
88.089	-1.23694
88.1392	-1.2361
88.1885	-1.23549
88.2391	-1.23491
88.2727	-1.23438
88.3221	-1.23386
88.3724	-1.23328
88.423	-1.23271
88.4727	-1.23216
88.5228	-1.23165
88.5734	-1.23112
88.6061	-1.23075
88.6566	-1.23016
88.7065	-1.22956
88.7564	-1.229
88.807	-1.22843
88.8398	-1.22803
88.8907	-1.22744
88.9398	-1.22686
88.9902	-1.22629
89.0412	-1.22571
89.0909	-1.22511
89.1406	-1.22452
89.1742	-1.22413
89.2237	-1.22357
89.2743	-1.22304
89.3249	-1.22251
89.3742	-1.22198
89.4244	-1.22143
89.4746	-1.22087
89.5078	-1.22049
89.5583	-1.21997
89.608	-1.2195
89.6582	-1.21902
89.7081	-1.21849
89.758	-1.21797
89.808	-1.21749
89.8415	-1.21718
89.8914	-1.2167
89.9411	-1.21622
89.991	-1.21569
90.0411	-1.21518
90.0751	-1.21487
90.1252	-1.21441
90.175	-1.21396
90.2254	-1.21354
90.2751	-1.21307
90.3252	-1.21261
90.3759	-1.21221
90.409	-1.21197
90.4589	-1.21158
90.5087	-1.21116
90.5588	-1.21076
90.6093	-1.21039
90.6597	-1.21009
90.7086	-1.20977
90.7426	-1.20955
90.7925	-1.20922
90.8427	-1.20892
90.8921	-1.20864
90.9426	-1.2084
90.9753	-1.20822
91.0252	-1.20794
91.0763	-1.20767
91.1264	-1.2074
91.1771	-1.20713
91.2265	-1.20689
91.2761	-1.20666
91.3094	-1.20648
91.3601	-1.20625
91.4096	-1.20606
91.4599	-1.20589
91.5099	-1.2057
91.5604	-1.20553
91.6092	-1.20538
91.6439	-1.20526
91.6927	-1.2051
91.7427	-1.20495
91.7926	-1.20474
91.8433	-1.20455
91.8931	-1.20442
91.9438	-1.20436
91.977	-1.20433
92.0267	-1.20425
92.0766	-1.20412
92.1266	-1.20396
92.1773	-1.20384
92.2092	-1.2038
92.2603	-1.2038
92.3105	-1.20376
92.3606	-1.20368
92.4108	-1.20362
92.4606	-1.20357
92.5106	-1.20355
92.5435	-1.20353
92.594	-1.20351
92.6443	-1.20347
92.694	-1.20345
92.7447	-1.20344
92.7937	-1.20344
92.8439	-1.20344
92.8774	-1.20343
92.9276	-1.20344
92.9771	-1.20348
93.0274	-1.20357
93.0772	-1.20366
93.1101	-1.2037
93.1605	-1.20374
93.2111	-1.20376
93.2605	-1.2038
93.3106	-1.20387
93.3606	-1.20396
93.41	-1.20405
93.4452	-1.20409
93.4942	-1.20409
93.5439	-1.20415
93.5942	-1.20424
93.6447	-1.20435
93.6949	-1.20447
93.7441	-1.20462
93.7773	-1.20473
93.8276	-1.20484
93.8784	-1.20497
93.9282	-1.20512
93.9777	-1.20524
94.0277	-1.20534
94.0777	-1.20549
94.1108	-1.20561
94.161	-1.20574
94.2111	-1.20586
94.2607	-1.20598
94.3115	-1.20614
94.3439	-1.20629
94.3945	-1.2065
94.4448	-1.20665
94.4944	-1.20679
94.5449	-1.20698
94.5953	-1.20719
94.6448	-1.20739
94.6777	-1.20749
94.7289	-1.20765
94.7787	-1.20785
94.8288	-1.20808
94.8784	-1.20833
94.9285	-1.20855
94.9781	-1.20879
95.0117	-1.20897
95.062	-1.2092
95.1119	-1.20943
95.162	-1.20964
95.2115	-1.20989
95.2451	-1.21006
95.2948	-1.21033
95.3451	-1.2106
95.395	-1.2109
95.4453	-1.21123
95.495	-1.21156
95.5453	-1.21186
95.5782	-1.21203
95.6282	-1.21229
95.6779	-1.21255
95.7281	-1.21283
95.7781	-1.21312
95.8283	-1.21342
95.8795	-1.21375
95.9125	-1.21396
95.9619	-1.21426
96.0113	-1.21456
96.0617	-1.21488
96.1116	-1.21518
96.1621	-1.21552
96.212	-1.21584
96.246	-1.21606
96.2944	-1.2164
96.3453	-1.21677
96.3953	-1.21711
96.4456	-1.21746
96.4773	-1.21765
96.5286	-1.21794
96.5783	-1.2183
96.6283	-1.21867
96.6779	-1.21898
96.7281	-1.21932
96.7782	-1.21969
96.811	-1.21995
96.8615	-1.22031
96.9118	-1.22067
96.9615	-1.22106
97.0117	-1.22144
97.0626	-1.22182
97.112	-1.22219
97.1455	-1.22248
97.1956	-1.22294
97.2448	-1.22338
97.2949	-1.22377
97.3449	-1.22417
97.3787	-1.22444
97.4291	-1.22486
97.4786	-1.2253
97.5291	-1.22573
97.579	-1.22614
97.629	-1.22656
97.6788	-1.22699
97.7123	-1.2273
97.7624	-1.22769
97.8126	-1.22804
97.8622	-1.22846
97.9112	-1.22894
97.9615	-1.22942
98.0124	-1.22987
98.0461	-1.23016
98.0953	-1.23057
98.1463	-1.23099
98.1956	-1.23141
98.2457	-1.23185
98.2956	-1.23227
98.3457	-1.23269
98.3792	-1.23299
98.4287	-1.23349
98.4793	-1.23398
98.5293	-1.23442
98.5793	-1.23485
98.6119	-1.23516
98.6619	-1.23561
98.7124	-1.23604
98.7624	-1.23648
98.8119	-1.23697
98.8619	-1.23746
98.9128	-1.23793
98.9457	-1.23824
98.9966	-1.2387
99.0459	-1.23919
99.0956	-1.23967
99.1454	-1.24013
99.1959	-1.24062
99.2456	-1.24117
99.2784	-1.24153
99.3289	-1.24205
99.3784	-1.24256
99.4285	-1.24306
99.4787	-1.24358
99.5127	-1.24392
99.5629	-1.24444
99.6131	-1.245
99.6623	-1.24558
99.7127	-1.24616
99.7626	-1.24673
99.813	-1.24732
99.8459	-1.2477
99.8952	-1.24825
99.9461	-1.2488
99.9962	-1.24936
100.047	-1.24994
100.096	-1.25051
100.146	-1.25113
100.18	-1.25154
100.229	-1.25216
100.279	-1.2528
100.329	-1.25344
100.379	-1.25406
100.43	-1.25467
100.479	-1.2553
100.513	-1.25571
100.563	-1.25632
100.613	-1.25693
100.663	-1.25751
100.712	-1.25812
100.746	-1.25856
100.796	-1.25928
100.847	-1.25999
100.897	-1.2606
100.947	-1.26124
100.997	-1.26192
101.046	-1.26262
101.08	-1.26309
101.129	-1.26377
101.18	-1.26449
101.229	-1.26524
101.278	-1.26601
101.329	-1.26671
101.379	-1.26739
101.412	-1.26783
101.462	-1.26849
101.513	-1.26916
101.563	-1.26984
101.613	-1.27053
101.646	-1.271
101.696	-1.27172
101.747	-1.27247
101.797	-1.27321
101.847	-1.27395
101.896	-1.27468
101.948	-1.27542
101.98	-1.27593
102.03	-1.27702
102.079	-1.27786
102.13	-1.27864
102.179	-1.27945
102.23	-1.28025
102.279	-1.28101
102.312	-1.28151
102.362	-1.28225
102.413	-1.28302
102.463	-1.28381
102.512	-1.2846
102.563	-1.28534
102.613	-1.2861
102.647	-1.28669
102.696	-1.28757
102.746	-1.28839
102.796	-1.28918
102.847	-1.28992
102.879	-1.29042
102.93	-1.29123
102.98	-1.29207
103.029	-1.29288
103.079	-1.29371
103.129	-1.29465
103.18	-1.29554
103.215	-1.2961
103.263	-1.29695
103.313	-1.29779
103.364	-1.29859
103.413	-1.29944
103.464	-1.30033
103.514	-1.30116
103.547	-1.30173
103.597	-1.30268
103.647	-1.30369
103.696	-1.30458
103.746	-1.30546
103.779	-1.30605
103.83	-1.30691
103.879	-1.30773
103.929	-1.30851
103.979	-1.30933
104.029	-1.31017
104.079	-1.311
104.113	-1.3116
104.164	-1.31247
104.213	-1.31333
104.263	-1.31419
104.314	-1.31505
104.363	-1.31588
104.413	-1.31669
104.447	-1.31727
104.496	-1.31858
104.546	-1.31997
104.596	-1.32083
104.646	-1.32166
104.697	-1.32249
104.747	-1.32331
104.78	-1.32386
104.83	-1.32472
104.881	-1.3256
104.93	-1.32649
104.98	-1.32736
105.013	-1.32793
105.063	-1.32878
105.114	-1.32962
105.164	-1.33049
105.213	-1.33136
105.263	-1.33221
105.314	-1.33307
105.348	-1.33373
105.397	-1.33464
105.447	-1.33545
105.497	-1.33629
105.547	-1.33716
105.597	-1.33805
105.648	-1.33889
105.681	-1.33947
105.73	-1.34033
105.779	-1.34118
105.83	-1.34203
105.88	-1.34285
105.914	-1.34339
105.963	-1.34426
106.013	-1.34513
106.063	-1.34599
106.113	-1.34685
106.163	-1.34773
106.213	-1.34856
106.247	-1.34912
106.297	-1.34994
106.346	-1.3508
106.397	-1.35164
106.447	-1.35244
106.497	-1.35324
106.547	-1.3541
106.58	-1.35468
106.63	-1.35551
106.68	-1.35634
106.73	-1.35718
106.781	-1.35802
106.83	-1.35888
106.88	-1.35975
106.913	-1.36032
106.963	-1.36119
107.014	-1.36202
107.064	-1.36296
107.115	-1.36388
107.147	-1.36453
107.196	-1.36546
107.247	-1.36636
107.297	-1.36734
107.347	-1.36835
107.397	-1.36926
107.447	-1.37013
107.48	-1.37071
107.53	-1.37176
107.58	-1.37278
107.63	-1.3737
107.68	-1.3746
107.729	-1.37551
107.78	-1.37645
107.813	-1.37711
107.863	-1.3781
107.913	-1.37901
107.964	-1.37995
108.013	-1.3809
108.046	-1.38152
108.097	-1.38255
108.147	-1.38404
108.196	-1.3858
108.246	-1.38711
108.297	-1.38833
108.347	-1.38947
108.38	-1.39026
108.43	-1.39125
108.478	-1.39231
108.53	-1.39374
108.58	-1.39528
108.63	-1.39695
108.68	-1.3981
108.713	-1.39896
108.762	-1.40054
108.813	-1.40213
108.863	-1.40368
108.913	-1.40479
108.963	-1.40622
109.013	-1.40769
109.046	-1.40855
109.096	-1.41008
109.146	-1.41204
109.196	-1.41442
109.246	-1.41741
109.28	-1.41932
109.329	-1.42139
109.379	-1.42317
109.429	-1.42548
109.479	-1.42809
109.529	-1.43006
109.579	-1.43143
109.612	-1.43271
109.662	-1.43518
109.712	-1.43722
109.762	-1.43928
109.812	-1.44209
109.862	-1.44571
109.912	-1.44865
109.945	-1.45018
109.995	-1.45201
110.045	-1.45363
110.095	-1.45588
110.145	-1.45895
110.178	-1.46079
110.228	-1.46327
110.278	-1.46523
110.328	-1.46697
110.379	-1.46893
110.428	-1.47226
110.477	-1.47598
110.511	-1.47791
110.561	-1.48
110.611	-1.48252
110.66	-1.4859
110.711	-1.48827
110.76	-1.48984
110.811	-1.49181
110.844	-1.49369
110.895	-1.49656
110.944	-1.49934
110.994	-1.50393
111.043	-1.50826
111.093	-1.5114
111.143	-1.51401
111.177	-1.51548
111.227	-1.51833
111.277	-1.52164
111.326	-1.52558
111.377	-1.52843
111.41	-1.52982
111.46	-1.53217
111.51	-1.53545
111.559	-1.53976
111.609	-1.54307
111.659	-1.54612
111.709	-1.54959
111.743	-1.55211
111.793	-1.55444
111.843	-1.55683
111.892	-1.56045
111.942	-1.56544
111.992	-1.56957
112.043	-1.57284
112.075	-1.57523
112.125	-1.57858
112.175	-1.58097
112.226	-1.58338
112.274	-1.58638
112.308	-1.58965
112.357	-1.59485
112.408	-1.6002
112.457	-1.60519
112.507	-1.60939
112.557	-1.61209
112.607	-1.61556
112.641	-1.61881
112.69	-1.62312
112.74	-1.62651
112.79	-1.63022
112.84	-1.63569
112.89	-1.64132
112.939	-1.64595
112.972	-1.64818
113.023	-1.65144
113.073	-1.65585
113.122	-1.66037
113.172	-1.66428
113.222	-1.66898
113.272	-1.67464
113.305	-1.67806
113.355	-1.68222
113.405	-1.68669
113.455	-1.69218
113.505	-1.69733
113.539	-1.70071
113.588	-1.70459
113.638	-1.70854
113.687	-1.71264
113.737	-1.71733
113.787	-1.72399
113.837	-1.72975
113.87	-1.73346
113.92	-1.73841
113.97	-1.74472
114.02	-1.7506
114.07	-1.75599
114.119	-1.75935
114.17	-1.76333
114.203	-1.76642
114.252	-1.77263
114.302	-1.78042
114.352	-1.78698
114.401	-1.79184
114.434	-1.79542
114.485	-1.80164
114.534	-1.80733
114.584	-1.81279
114.633	-1.81952
114.683	-1.82701
114.733	-1.83516
114.766	-1.84075
114.816	-1.8473
114.865	-1.8526
114.915	-1.85805
114.965	-1.86485
115.015	-1.87331
115.064	-1.88404
115.098	-1.89005
115.148	-1.89654
115.197	-1.90243
115.247	-1.90916
115.296	-1.91771
115.347	-1.92684
115.396	-1.9361
115.429	-1.94183
115.479	-1.94977
115.53	-1.95863
115.579	-1.96935
115.628	-1.98054
115.661	-1.9886
115.711	-1.99802
115.761	-2.00733
115.81	-2.01505
115.86	-2.02434
115.909	-2.03461
115.959	-2.04533
115.992	-2.05198
116.041	-2.06281
116.091	-2.07577
116.14	-2.08928
116.19	-2.10415
116.239	-2.11371
116.289	-2.12326
116.322	-2.13076
116.372	-2.14838
116.42	-2.1651
116.47	-2.17656
116.52	-2.18775
116.554	-2.19793
116.603	-2.21458
116.652	-2.23273
116.701	-2.24735
116.75	-2.2616
116.8	-2.27609
116.85	-2.2946
116.882	-2.30695
116.932	-2.32509
116.981	-2.34285
117.031	-2.35892
117.08	-2.3747
117.129	-2.39445
117.179	-2.41914
117.21	-2.43261
117.261	-2.45205
117.31	-2.47136
117.359	-2.49605
117.408	-2.51694
117.457	-2.53905
117.506	-2.56181
117.54	-2.581
117.588	-2.60383
117.636	-2.62862
117.686	-2.65215
117.734	-2.68015
117.767	-2.69923
117.816	-2.7269
117.865	-2.75451
117.914	-2.78343
117.962	-2.815
118.012	-2.84486
118.061	-2.87613
118.093	-2.89591
118.141	-2.93205
118.19	-2.96975
118.239	-3.00134
118.287	-3.03343
118.336	-3.07081
118.384	-3.10955
118.417	-3.134
118.466	-3.17153
118.513	-3.21482
118.562	-3.25555
118.61	-3.29561
118.642	-3.32226
118.691	-3.36625
118.74	-3.41242
118.787	-3.45889
118.836	-3.50798
118.884	-3.55268
118.931	-3.59945
118.964	-3.63095
119.012	-3.68203
119.059	-3.73286
119.107	-3.78692
119.156	-3.84182
119.203	-3.89412
119.25	-3.94705
119.283	-3.98649
119.329	-4.04629
119.378	-4.10372
119.424	-4.1608
119.473	-4.22027
119.52	-4.28404
119.567	-4.34645
119.599	-4.3874
119.646	-4.44965
119.694	-4.5166
119.741	-4.58332
119.788	-4.64874
119.82	-4.69522
119.866	-4.76219
119.912	-4.82603
119.96	-4.89772
120.007	-4.97043
120.053	-5.04234
120.101	-5.11133
120.132	-5.15865
120.179	-5.23053
120.226	-5.30412
120.272	-5.37704
120.319	-5.45005
120.366	-5.52404
120.412	-5.59841
120.443	-5.64921
120.491	-5.72226
120.537	-5.79433
120.585	-5.86893
120.631	-5.94414
120.662	-5.99608
120.709	-6.07144
120.754	-6.14473
120.802	-6.21573
120.849	-6.28884
120.895	-6.36287
120.943	-6.43253
120.973	-6.47823
121.02	-6.54917
121.066	-6.62077
121.113	-6.68964
121.16	-6.75739
121.206	-6.82292
121.253	-6.88885
121.284	-6.93029
121.331	-6.99086
121.378	-7.05309
121.426	-7.11492
121.472	-7.17177
[truncated: 16,987 more rows]

## Sheet: Fig. 3
C-Mg-adp	r[Å]	G(r)[Å^-2]	G-Mg-adp	r[Å]	G(r)[Å^-2]
	0	0		0	0
	0.030068	-0.028035		0.030068	-0.033884
	0.060113	-0.050867		0.060113	-0.060046
	0.090158	-0.065322		0.090158	-0.073834
	0.120203	-0.071438		0.120203	-0.075441
	0.150248	-0.072518		0.150248	-0.069928
	0.180293	-0.073933		0.180293	-0.065332
	0.210338	-0.081097		0.210338	-0.069578
	0.240383	-0.097358		0.240383	-0.087345
	0.270428	-0.122586		0.270428	-0.118084
	0.300473	-0.153033		0.300473	-0.155989
	0.330518	-0.182571		0.330518	-0.192007
	0.360563	-0.204944		0.360563	-0.217238
	0.390608	-0.216261		0.390608	-0.22649
	0.420653	-0.216802		0.420653	-0.220681
	0.450698	-0.211404		0.450698	-0.207061
	0.480743	-0.208118		0.480743	-0.197019
	0.510788	-0.215434		0.510788	-0.202024
	0.540833	-0.238891		0.540833	-0.229021
	0.570878	-0.27824		0.570878	-0.276878
	0.600923	-0.326252		0.600923	-0.335314
	0.630968	-0.369886		0.630968	-0.387016
	0.661014	-0.393792		0.661014	-0.412673
	0.691059	-0.385373		0.691059	-0.397658
	0.721104	-0.339967		0.721104	-0.338338
	0.751149	-0.264416		0.751149	-0.245871
	0.781194	-0.17757		0.781194	-0.145793
	0.811239	-0.106964		0.811239	-0.072806
	0.841284	-0.081997		0.841284	-0.061549
	0.871329	-0.12511		0.871329	-0.13554
	0.901374	-0.243313		0.901374	-0.297379
	0.931419	-0.422695		0.931419	-0.52345
	0.961464	-0.628093		0.961464	-0.765527
	0.991509	-0.808865		0.991509	-0.960012
	1.02155	-0.910053		1.02155	-1.04337
	1.0516	-0.886518		1.0516	-0.970179
	1.08164	-0.716392		1.08164	-0.728938
	1.11169	-0.409936		1.11169	-0.350544
	1.14173	-0.010705		1.14173	0.094111
	1.17178	0.412177		1.17178	0.508329
	1.20182	0.779396		1.20182	0.793099
	1.23187	1.02088		1.23187	0.874264
	1.26191	1.09417		1.26191	0.725897
	1.29196	0.99645		1.29196	0.382643
	1.322	0.766386		1.322	-0.063849
	1.35205	0.474638		1.35205	-0.485053
	1.3821	0.205067		1.3821	-0.748071
	1.41214	0.031591		1.41214	-0.752287
	1.44219	-0.002829		1.44219	-0.459876
	1.47223	0.101071		1.47223	0.089042
	1.50228	0.298412		1.50228	0.782061
	1.53232	0.512506		1.53232	1.46059
	1.56237	0.656707		1.56237	1.95999
	1.59241	0.659608		1.59241	2.1529
	1.62245	0.486278		1.62245	1.9835
	1.6525	0.14933		1.6525	1.48273
	1.68254	-0.293407		1.68254	0.760025
	1.71259	-0.75385		1.71259	-0.026278
	1.74263	-1.13674		1.74263	-0.711006
	1.77268	-1.36402		1.77268	-1.16443
	1.80272	-1.39337		1.80272	-1.32245
	1.83277	-1.22603		1.83277	-1.19639
	1.86282	-0.902256		1.86282	-0.860738
	1.89286	-0.486725		1.89286	-0.423869
	1.92291	-0.049342		1.92291	0.007736
	1.95295	0.352395		1.95295	0.359952
	1.983	0.684107		1.983	0.606564
	2.01304	0.935833		2.01304	0.765962
	2.04309	1.11494		2.04309	0.881759
	2.07313	1.23446		2.07313	0.995741
	2.10317	1.30215		2.10317	1.124
	2.13322	1.31478		2.13322	1.24568
	2.16326	1.25974		2.16326	1.30874
	2.19331	1.12322		2.19331	1.2508
	2.22336	0.90106		2.22336	1.02713
	2.2534	0.607478		2.2534	0.634902
	2.28345	0.277394		2.28345	0.123961
	2.31349	-0.039534		2.31349	-0.411132
	2.34354	-0.291777		2.34354	-0.85628
	2.37358	-0.441518		2.37358	-1.11238
	2.40363	-0.477434		2.40363	-1.12763
	2.43367	-0.419785		2.43367	-0.916411
	2.46372	-0.315445		2.46372	-0.557633
	2.49376	-0.223998		2.49376	-0.172521
	2.52381	-0.199193		2.52381	0.111472
	2.55385	-0.271846		2.55385	0.199035
	2.5839	-0.4399		2.5839	0.055329
	2.61394	-0.669017		2.61394	-0.28472
	2.64399	-0.903485		2.64399	-0.728765
	2.67403	-1.08374		2.67403	-1.15648
	2.70408	-1.16458		2.70408	-1.4561
	2.73412	-1.12803		2.73412	-1.55603
	2.76417	-0.986764		2.76417	-1.44183
	2.79421	-0.777362		2.79421	-1.15396
	2.82426	-0.546319		2.82426	-0.768717
	2.8543	-0.33397		2.8543	-0.369951
	2.88435	-0.16222		2.88435	-0.022123
	2.91439	-0.030233		2.91439	0.246271
	2.94444	0.080762		2.94444	0.443983
	2.97448	0.195841		2.97448	0.604073
	3.00453	0.332666		3.00453	0.762874
	3.03457	0.491149		3.03457	0.939645
	3.06462	0.650552		3.06462	1.12494
	3.09466	0.775289		3.09466	1.28201
	3.12471	0.82733		3.12471	1.36034
	3.15475	0.780626		3.15475	1.31592
	3.1848	0.632181		3.1848	1.13003
	3.21484	0.405521		3.21484	0.819451
	3.24489	0.1451		3.24489	0.433958
	3.27493	-0.096603		3.27493	0.041927
	3.30498	-0.274887		3.30498	-0.290628
	3.33502	-0.366116		3.33502	-0.520058
	3.36507	-0.373965		3.36507	-0.63695
	3.39511	-0.326602		3.39511	-0.665835
	3.42516	-0.265955		3.42516	-0.653197
	3.4552	-0.232908		3.4552	-0.648466
	3.48525	-0.253562		3.48525	-0.685095
	3.51529	-0.331181		3.51529	-0.768591
	3.54534	-0.4463		3.54534	-0.875608
	3.57538	-0.564604		3.57538	-0.964118
	3.60543	-0.649506		3.60543	-0.990603
	3.63547	-0.674929		3.63547	-0.927795
	3.66552	-0.633911		3.66552	-0.776455
	3.69556	-0.54035		3.69556	-0.566965
	3.72561	-0.423664		3.72561	-0.35025
	3.75565	-0.318569		3.75565	-0.181319
	3.7857	-0.253684		3.7857	-0.101197
	3.81574	-0.242784		3.81574	-0.123409
	3.84579	-0.281373		3.84579	-0.229441
	3.87583	-0.349236		3.87583	-0.374426
	3.90588	-0.417632		3.90588	-0.500893
	3.93592	-0.458398		3.93592	-0.555959
	3.96597	-0.451939		3.96597	-0.506503
	3.99601	-0.391822		3.99601	-0.347932
	4.02606	-0.285083		4.02606	-0.104445
	4.0561	-0.148855		4.0561	0.178561
	4.08615	-0.00498		4.08615	0.447019
	4.11619	0.125526		4.11619	0.651831
	4.14624	0.226544		4.14624	0.759756
	4.17628	0.288952		4.17628	0.759402
	4.20633	0.310798		4.20633	0.661453
	4.23637	0.296384		4.23637	0.494137
	4.26642	0.254891		4.26642	0.295701
	4.29646	0.198974		4.29646	0.105863
	4.32651	0.143255		4.32651	-0.041904
	4.35655	0.102373		4.35655	-0.126251
	4.3866	0.088454		4.3866	-0.141138
	4.41664	0.108209		4.41664	-0.096137
	4.44669	0.160485		4.44669	-0.013704
	4.47673	0.235341		4.47673	0.076278
	4.50678	0.315517		4.50678	0.143865
	4.53682	0.38055		4.53682	0.166997
	4.56687	0.412662		4.56687	0.138024
	4.59691	0.402786		4.59691	0.066878
	4.62696	0.354607		4.62696	-0.020569
	4.657	0.284906		4.657	-0.089169
	4.68705	0.219613		4.68705	-0.104739
	4.71709	0.186387		4.71709	-0.045109
	4.74714	0.205958		4.74714	0.091552
	4.77718	0.285015		4.77718	0.284178
	4.80723	0.413174		4.80723	0.493354
	4.83727	0.565276		4.83727	0.67222
	4.86732	0.708398		4.86732	0.780401
	4.89736	0.811477		4.89736	0.796717
	4.92741	0.854253		4.92741	0.726162
	4.95746	0.832656		4.95746	0.59865
	4.9875	0.7588		4.9875	0.459574
	5.01755	0.655748		5.01755	0.355087
	5.04759	0.549049		5.04759	0.317046
	5.07763	0.458098		5.07763	0.352652
	5.10768	0.390504		5.10768	0.44245
	5.13772	0.341312		5.13772	0.54738
	5.16777	0.297247		5.16777	0.622427
	5.19782	0.244088		5.19782	0.632132
	5.22786	0.174219		5.22786	0.562473
	5.25791	0.091259		5.25791	0.425065
	5.28795	0.009899		5.28795	0.252348
	5.31799	-0.049183		5.31799	0.085669
	5.34804	-0.067399		5.34804	-0.039199
	5.37808	-0.036324		5.37808	-0.103887
	5.40813	0.037444		5.40813	-0.112305
	5.43818	0.132618		5.43818	-0.087128
	5.46822	0.218924		5.46822	-0.059466
	5.49826	0.266277		5.49826	-0.055937
	5.52831	0.254349		5.52831	-0.08816
	5.55835	0.179178		5.55835	-0.148673
	5.5884	0.05455		5.5884	-0.214706
	5.61845	-0.092253		5.61845	-0.258132
	5.64849	-0.228868		5.64849	-0.257569
	5.67854	-0.327427		5.67854	-0.20777
	5.70858	-0.372201		5.70858	-0.12256
	5.73863	-0.362848		5.73863	-0.030169
	5.76867	-0.312622		5.76867	0.037255
	5.79872	-0.242612		5.79872	0.055777
	5.82876	-0.174378		5.82876	0.018757
	5.85881	-0.12374		5.85881	-0.060712
	5.88885	-0.097664		5.88885	-0.154947
	5.9189	-0.094922		5.9189	-0.232329
	5.94894	-0.109549		5.94894	-0.269336
	5.97899	-0.135203		5.97899	-0.259172
	6.00903	-0.168312		6.00903	-0.213682
	6.03908	-0.208652		6.03908	-0.157819
	6.06912	-0.257315		6.06912	-0.118915
	6.09917	-0.313233		6.09917	-0.115099
	6.12921	-0.370259		6.12921	-0.147481
	6.15926	-0.416512		6.15926	-0.199325
	6.1893	-0.436886		6.1893	-0.242626
	6.21935	-0.418079		6.21935	-0.249547
	6.24939	-0.354391		6.24939	-0.204246
	6.27944	-0.251903		6.27944	-0.110371
	6.30948	-0.129041		6.30948	0.00889
	6.33953	-0.012853		6.33953	0.118354
	6.36957	0.06824		6.36957	0.183307
	6.39962	0.092858		6.39962	0.182109
	6.42966	0.053472		6.42966	0.114202
	6.45971	-0.040868		6.45971	0.000405
	6.48975	-0.166958		6.48975	-0.12465
	6.5198	-0.294301		6.5198	-0.225032
	6.54984	-0.394214		6.54984	-0.276308
	6.57989	-0.448085		6.57989	-0.273703
	6.60993	-0.452144		6.60993	-0.232701
	6.63998	-0.417214		6.63998	-0.181924
	6.67002	-0.363796		6.67002	-0.151212
	6.70007	-0.314354		6.70007	-0.159599
	6.73011	-0.285609		6.73011	-0.207865
	6.76016	-0.2835		6.76016	-0.278531
	6.7902	-0.302383		6.7902	-0.343218
	6.82025	-0.328459		6.82025	-0.374392
	6.85029	-0.345926		6.85029	-0.356854
	6.88034	-0.343404		6.88034	-0.294369
	6.91038	-0.318316		6.91038	-0.208817
	6.94043	-0.277716		6.94043	-0.132147
	6.97047	-0.235488		6.97047	-0.094212
	7.00052	-0.207158		7.00052	-0.111228
	7.03056	-0.204356		7.03056	-0.179341
	7.06061	-0.23093		7.06061	-0.275812
	7.09065	-0.281955		7.09065	-0.367387
	7.1207	-0.345767		7.1207	-0.422681
	7.15074	-0.407946		7.15074	-0.423781
	7.18079	-0.455695		7.18079	-0.3727
	7.21083	-0.480978		7.21083	-0.290211
	7.24088	-0.481582		7.24088	-0.207583
	7.27092	-0.460091		7.27092	-0.154454
	7.30097	-0.421678		7.30097	-0.147498
	7.33101	-0.37191		7.33101	-0.184262
	7.36106	-0.315575		7.36106	-0.244459
	7.3911	-0.256901		7.3911	-0.298181
	7.42115	-0.200676		7.42115	-0.317814
	7.45119	-0.153355		7.45119	-0.289054
	7.48124	-0.12307		7.48124	-0.2168
	7.51128	-0.118084		7.51128	-0.123692
	7.54133	-0.143929		7.54133	-0.041838
	7.57137	-0.200302		7.57137	-0.000914
	7.60142	-0.279154		7.60142	-0.017051
	7.63146	-0.365118		7.63146	-0.086681
	7.66151	-0.438701		7.66151	-0.187531
	7.69155	-0.481487		7.69155	-0.286298
	7.7216	-0.481799		7.7216	-0.350163
	7.75164	-0.438785		7.75164	-0.357858
	7.78169	-0.363334		7.78169	-0.306471
	7.81173	-0.275242		7.81173	-0.211738
	7.84178	-0.197314		7.84178	-0.102069
	7.87182	-0.148322		7.87182	-0.008797
	7.90187	-0.137129		7.90187	0.043784
	7.93191	-0.160075		7.93191	0.045105
	7.96196	-0.202538		7.96196	-0.00015
	7.992	-0.244175		7.992	-0.075612
	8.02205	-0.266048		8.02205	-0.159969
	8.05209	-0.257099		8.05209	-0.233999
	8.08214	-0.21775		8.08214	-0.285399
	8.11218	-0.159341		8.11218	-0.310034
	8.14223	-0.099679		8.14223	-0.309945
	8.17227	-0.056322		8.17227	-0.289733
	8.20232	-0.040045		8.20232	-0.253369
	8.23236	-0.050879		8.23236	-0.202989
	8.26241	-0.078117		8.26241	-0.140036
	8.29245	-0.104304		8.29245	-0.0678
	8.3225	-0.111772		8.3225	0.006372
	8.35254	-0.089329		8.35254	0.070815
	8.38259	-0.036734		8.38259	0.111964
	8.41263	0.034685		8.41263	0.118842
	8.44268	0.105534		8.44268	0.087844
	8.47272	0.154763		8.47272	0.02564
	8.50277	0.166821		8.50277	-0.05137
	8.53281	0.137132		8.53281	-0.121361
	8.56286	0.074048		8.56286	-0.163818
	8.5929	-0.003346		8.5929	-0.166274
	8.62295	-0.070813		8.62295	-0.128445
	8.65299	-0.10614		8.65299	-0.062066
	8.68304	-0.095625		8.68304	0.013645
	8.71308	-0.037931		8.71308	0.079171
	8.74313	0.055714		8.74313	0.121704
	8.77317	0.16483		8.77317	0.139196
	8.80322	0.265348		8.80322	0.139761
	8.83326	0.335814		8.83326	0.136726
	8.86331	0.362407		8.86331	0.141428
	8.89335	0.341562		8.89335	0.15692
	8.9234	0.279783		8.9234	0.175504
	8.95344	0.191079		8.95344	0.18147
	8.98349	0.093069		8.98349	0.158265
	9.01353	0.002879		9.01353	0.097309
	9.04358	-0.066128		9.04358	0.004661
	9.07362	-0.106213		9.07362	-0.097657
	9.10367	-0.115618		9.10367	-0.176996
	9.13372	-0.097698		9.13372	-0.200792
	9.16376	-0.059287		9.16376	-0.149019
	9.1938	-0.008809		9.1938	-0.023694
	9.22385	0.045471		9.22385	0.14849
	9.25389	0.096768		9.25389	0.322171
	9.28394	0.140541		9.28394	0.446537
	9.31399	0.174618		9.31399	0.481558
	9.34403	0.198747		9.34403	0.411774
	9.37407	0.213725		9.37407	0.252585
	9.40412	0.220358		9.40412	0.046548
	9.43417	0.218634		9.43417	-0.149391
	9.46421	0.207453		9.46421	-0.281712
	9.49426	0.185137		9.49426	-0.317177
	9.5243	0.150673		9.5243	-0.25299
	9.55435	0.105317		9.55435	-0.116874
	9.58439	0.05393		9.58439	0.042928
	9.61444	0.005346		9.61444	0.174272
	9.64448	-0.028711		9.64448	0.238501
	9.67453	-0.036202		9.67453	0.222736
	9.70457	-0.008325		9.70457	0.142988
	9.73461	0.057005		9.73461	0.037239
	9.76466	0.152939		9.76466	-0.048783
	9.79471	0.263755		9.79471	-0.078005
	9.82475	0.367588		9.82475	-0.034907
	9.85479	0.441387		9.85479	0.069444
	9.88484	0.466817		9.88484	0.201652
	9.91489	0.435454		9.91489	0.317691
	9.94493	0.351625		9.94493	0.377835
	9.97498	0.231877		9.97498	0.359612
	10.005	0.101071		10.005	0.264567
	10.0351	-0.013839		10.0351	0.116999
	10.0651	-0.090605		10.0651	-0.04439
	10.0952	-0.117061		10.0952	-0.178744
	10.1252	-0.093516		10.1252	-0.254896
	10.1553	-0.031621		10.1553	-0.259159
	10.1853	0.049785		10.1853	-0.197135
	10.2153	0.130432		10.2153	-0.089723
	10.2454	0.194094		10.2454	0.03453
	10.2754	0.232163		10.2754	0.147781
	10.3055	0.244475		10.3055	0.229305
	10.3355	0.237454		10.3355	0.268479
	10.3656	0.220584		10.3656	0.264337
	10.3956	0.202684		10.3956	0.222938
	10.4256	0.189299		10.4256	0.154227
	10.4557	0.181999		10.4557	0.069684
	10.4857	0.179511		10.4857	-0.018734
	10.5158	0.179905		10.5158	-0.098803
	10.5458	0.182675		10.5458	-0.158349
	10.5759	0.189706		10.5759	-0.186495
	10.6059	0.204681		10.6059	-0.175975
	10.636	0.231165		10.636	-0.125877
	10.666	0.27028		10.666	-0.043557
	10.6961	0.319049		10.6961	0.055541
	10.7261	0.370283		10.7261	0.150731
	10.7561	0.414243		10.7561	0.221141
	10.7862	0.441608		10.7862	0.251553
	10.8162	0.446672		10.8162	0.23702
	10.8463	0.42952		10.8463	0.184527
	10.8763	0.396317		10.8763	0.110968
	10.9064	0.35744		10.9064	0.037945
	10.9364	0.324043		10.9364	-0.014865
	10.9665	0.304234		10.9665	-0.035514
	10.9965	0.300181		10.9965	-0.022831
	11.0266	0.30722		11.0266	0.014245
	11.0566	0.315289		11.0566	0.060581
	11.0866	0.312231		11.0866	0.100403
	11.1167	0.287853		11.1167	0.122393
	11.1467	0.237385		11.1467	0.122564
	11.1768	0.163226		11.1768	0.104135
	11.2068	0.074474		11.2068	0.0749
	11.2369	-0.015544		11.2369	0.043521
	11.2669	-0.092884		11.2669	0.016444
	11.297	-0.146577		11.297	-0.003324
	11.327	-0.17118		11.327	-0.015361
	11.357	-0.167721		11.357	-0.01974
	11.3871	-0.142959		11.3871	-0.015147
	11.4171	-0.107425		11.4171	0.001477
	11.4472	-0.072943		11.4472	0.033234
	11.4772	-0.050248		11.4772	0.080177
	11.5073	-0.047123		11.5073	0.13639
	11.5373	-0.067211		11.5373	0.189071
	11.5674	-0.109422		11.5674	0.220817
	11.5974	-0.167879		11.5974	0.215
	11.6274	-0.232456		11.6274	0.162592
	11.6575	-0.290028		11.6575	0.067804
	11.6875	-0.326603		11.6875	-0.050095
	11.7176	-0.330257		11.7176	-0.160313
	11.7476	-0.294441		11.7476	-0.229056
	11.7777	-0.220803		11.7777	-0.230541
	11.8077	-0.120537		11.8077	-0.156824
	11.8378	-0.013339		11.8378	-0.022672
	11.8678	0.076318		11.8678	0.136887
	11.8979	0.12504		11.8979	0.276155
	11.9279	0.117111		11.9279	0.352768
	11.958	0.049928		11.958	0.341615
	11.988	-0.063665		11.988	0.243799
	12.018	-0.197267		12.018	0.087306
	12.0481	-0.316964		12.0481	-0.081176
	12.0781	-0.390144		12.0781	-0.210889
	12.1082	-0.394603		12.1082	-0.263272
	12.1382	-0.32515		12.1382	-0.224343
	12.1683	-0.195589		12.1683	-0.109044
	12.1983	-0.035234		12.1983	0.043984
	12.2284	0.119203		12.2284	0.185434
	12.2584	0.233882		12.2584	0.271635
	12.2884	0.287181		12.2884	0.278603
	12.3185	0.275217		12.3185	0.209142
	12.3485	0.211829		12.3485	0.090753
	12.3786	0.123143		12.3786	-0.034612
	12.4086	0.03861		12.4086	-0.125185
	12.4387	-0.018501		12.4387	-0.15324
	12.4687	-0.037993		12.4687	-0.113477
	12.4988	-0.024845		12.4988	-0.023419
	12.5288	0.003947		12.5288	0.083861
	12.5588	0.026503		12.5588	0.171706
	12.5889	0.024488		12.5889	0.212099
	12.6189	-0.010183		12.6189	0.194011
	12.649	-0.072668		12.649	0.125394
	12.679	-0.147371		12.679	0.028773
	12.7091	-0.213973		12.7091	-0.06731
	12.7391	-0.254988		12.7391	-0.137572
	12.7692	-0.262018		12.7692	-0.166738
	12.7992	-0.238407		12.7992	-0.151852
	12.8293	-0.197416		12.8293	-0.100193
	12.8593	-0.156742		12.8593	-0.024529
	12.8894	-0.131541		12.8894	0.061822
	12.9194	-0.128662		12.9194	0.148059
	12.9494	-0.144325		12.9494	0.226236
	12.9795	-0.166061		12.9795	0.289573
	13.0095	-0.178141		13.0095	0.330491
	13.0396	-0.168326		13.0396	0.340194
	13.0696	-0.133198		13.0696	0.310751
	13.0997	-0.079937		13.0997	0.239202
	13.1297	-0.023676		13.1297	0.131845
	13.1598	0.018649		13.1598	0.006286
	13.1898	0.035607		13.1898	-0.110551
	13.2198	0.026878		13.2198	-0.18877
	13.2499	0.004774		13.2499	-0.204638
	13.2799	-0.009231		13.2799	-0.149372
	13.31	0.008004		13.31	-0.034123
	13.34	0.072336		13.34	0.11123
	13.3701	0.185165		13.3701	0.245856
	13.4001	0.330887		13.4001	0.330178
	13.4302	0.480212		13.4302	0.338491
	13.4602	0.598567		13.4602	0.267634
	13.4902	0.656982		13.4902	0.138462
	13.5203	0.641803		13.5203	-0.010692
	13.5503	0.559805		13.5503	-0.136436
	13.5804	0.436852		13.5804	-0.204377
	13.6104	0.310277		13.6104	-0.199943
	13.6405	0.217351		13.6405	-0.132148
	13.6705	0.183618		13.6705	-0.029095
	13.7006	0.214915		13.7006	0.072935
	13.7306	0.295707		13.7306	0.142713
	13.7607	0.394345		13.7607	0.164646
	13.7907	0.473442		13.7907	0.142867
	13.8207	0.501949		13.8207	0.097548
	13.8508	0.464976		13.8508	0.055156
	13.8808	0.368161		13.8808	0.03669
	13.9109	0.235317		13.9109	0.048714
	13.9409	0.100302		13.9409	0.080778
	13.971	-0.004028		13.971	0.110304
	14.001	-0.056012		14.001	0.112895
	14.0311	-0.051223		14.0311	0.073851
	14.0611	-0.002547		14.0611	-0.003941
	14.0912	0.065459		14.0912	-0.099242
	14.1212	0.12569		14.1212	-0.179467
	14.1512	0.157816		14.1512	-0.213015
	14.1813	0.1546		14.1813	-0.182227
	14.2113	0.123169		14.2113	-0.091731
	14.2414	0.081061		14.2414	0.031412
	14.2714	0.048736		14.2714	0.146288
	14.3015	0.041379		14.3015	0.212647
	14.3315	0.063007		14.3315	0.206059
	14.3615	0.104958		14.3615	0.127929
	14.3916	0.149155		14.3916	0.006373
	14.4216	0.174895		14.4216	-0.112842
	14.4517	0.166587		14.4517	-0.182372
	14.4817	0.119648		14.4817	-0.170673
	14.5118	0.042446		14.5118	-0.074418
	14.5418	-0.046333		14.5418	0.07877
	14.5719	-0.123937		14.5719	0.23861
	14.6019	-0.171105		14.6019	0.348761
	14.632	-0.178304		14.632	0.366104
	14.662	-0.148504		14.662	0.275996
	14.6921	-0.095604		14.6921	0.098092
	14.7221	-0.039213		14.7221	-0.119328
	14.7521	0.002264		14.7521	-0.314576
	14.7822	0.017796		14.7822	-0.432202
	14.8122	0.006986		14.8122	-0.440348
	14.8423	-0.020588		14.8423	-0.340079
	14.8723	-0.049554		14.8723	-0.163874
	14.9024	-0.064839		14.9024	0.035805
	14.9324	-0.057435		14.9324	0.203688
	14.9625	-0.027762		14.9625	0.298544
	14.9925	0.014471		14.9925	0.304256
	15.0225	0.053785		15.0225	0.231948
	15.0526	0.074498		15.0526	0.113194
	15.0826	0.066317		15.0826	-0.01251
	15.1127	0.02803		15.1127	-0.111161
	15.1427	-0.031941		15.1427	-0.163917
	15.1728	-0.098221		15.1728	-0.170101
	15.2028	-0.153394		15.2028	-0.143371
	15.2329	-0.183421		15.2329	-0.103449
	15.2629	-0.181828		15.2629	-0.067139
	15.2929	-0.151357		15.2929	-0.04226
	15.323	-0.102779		15.323	-0.02658
	15.353	-0.051468		15.353	-0.011587
	15.3831	-0.012997		15.3831	0.01106
	15.4131	0.000815		15.4131	0.043554
	15.4432	-0.015693		15.4432	0.079212
	15.4732	-0.061554		15.4732	0.104291
	15.5033	-0.130398		15.5033	0.103626
	15.5333	-0.212583		15.5333	0.067691
	15.5633	-0.297379		15.5633	-0.001913
	15.5934	-0.374598		15.5934	-0.091027
	15.6234	-0.435525		15.6234	-0.176401
	15.6535	-0.473351		15.6535	-0.232985
	15.6835	-0.483597		15.6835	-0.242436
	15.7136	-0.464815		15.7136	-0.199774
	15.7436	-0.41953		15.7436	-0.115671
	15.7737	-0.35499		15.7737	-0.01354
	15.8037	-0.28308		15.8037	0.077571
	15.8338	-0.218863		15.8338	0.131873
	15.8638	-0.177646		15.8638	0.1345
	15.8939	-0.17113		15.8939	0.08549
	15.9239	-0.203703		15.9239	-0.000925
	15.9539	-0.270186		15.9539	-0.101182
	15.984	-0.356086		15.984	-0.189537
	16.014	-0.440665		16.014	-0.245053
	16.0441	-0.502211		16.0441	-0.256398
	16.0741	-0.524117		16.0741	-0.223463
	16.1042	-0.499822		16.1042	-0.15586
	16.1342	-0.43502		16.1342	-0.069477
	16.1643	-0.346245		16.1643	0.017585
	16.1943	-0.256138		16.1943	0.088468
	16.2244	-0.186805		16.2244	0.129907
	16.2544	-0.153288		16.2544	0.133665
	16.2844	-0.159305		16.2844	0.097385
	16.3145	-0.196566		16.3145	0.025269
	16.3445	-0.247863		16.3445	-0.07155
	16.3746	-0.292865		16.3746	-0.175456
	16.4046	-0.314694		16.4046	-0.264426
	16.4347	-0.305076		16.4347	-0.315963
	16.4647	-0.266471		16.4647	-0.312555
	16.4947	-0.210598		16.4947	-0.247386
	16.5248	-0.154037		16.5248	-0.128311
	16.5548	-0.112554		16.5548	0.021648
	16.5849	-0.096104		16.5849	0.168318
	16.6149	-0.106159		16.6149	0.274398
	16.645	-0.136059		16.645	0.309686
	16.675	-0.174013		16.675	0.260298
	16.7051	-0.207409		16.7051	0.133998
	16.7351	-0.226857		16.7351	-0.040563
	16.7652	-0.228494		16.7652	-0.220856
	16.7952	-0.214008		16.7952	-0.361954
	16.8253	-0.18868		16.8253	-0.429084
	16.8553	-0.158531		16.8553	-0.407365
	16.8853	-0.127866		16.8853	-0.305694
	16.9154	-0.098258		16.9154	-0.153505
	16.9454	-0.06922		16.9454	0.008399
	16.9755	-0.040042		16.9755	0.140091
	17.0055	-0.011732		17.0055	0.213709
	17.0356	0.012093		17.0356	0.220251
	17.0656	0.025976		17.0656	0.170036
	17.0956	0.024933		17.0956	0.08715
	17.1257	0.00732		17.1257	0.000168
	17.1557	-0.023045		17.1557	-0.067388
	17.1858	-0.056739		17.1858	-0.103698
	17.2158	-0.080972		17.2158	-0.110305
	17.2459	-0.083732		17.2459	-0.098807
	17.2759	-0.058375		17.2759	-0.084308
	17.306	-0.006924		17.306	-0.078422
	17.336	0.059447		17.336	-0.084573
	17.3661	0.123209		17.3661	-0.097279
	17.3961	0.165857		17.3961	-0.105384
	17.4261	0.174138		17.4261	-0.097723
	17.4562	0.144817		17.4562	-0.068735
	17.4862	0.086227		17.4862	-0.021712
	17.5163	0.015802		17.5163	0.031657
	17.5463	-0.045637		17.5463	0.07523
	17.5764	-0.080946		17.5764	0.094334
	17.6064	-0.082449		17.6064	0.081287
	17.6365	-0.054342		17.6365	0.038437
	17.6665	-0.010724		17.6665	-0.022445
	17.6965	0.030087		17.6965	-0.084149
	17.7266	0.052865		17.7266	-0.129851
	17.7566	0.051635		17.7566	-0.148631
	17.7867	0.032259		17.7867	-0.138682
	17.8167	0.010299		17.8167	-0.107211
	17.8468	0.004807		17.8468	-0.067221
	17.8768	0.030276		17.8768	-0.032582
	17.9069	0.08982		17.9069	-0.013263
	17.9369	0.172332		17.9369	-0.01247
	17.967	0.254981		17.967	-0.026536
	17.997	0.31048		17.997	-0.047328
	18.027	0.316683		18.027	-0.065982
	18.0571	0.265163		18.0571	-0.076386
	18.0871	0.165488		18.0871	-0.077044
	18.1172	0.043503		18.1172	-0.070746
	18.1472	-0.066192		18.1472	-0.062431
	18.1773	-0.131039		18.1773	-0.056314
	18.2073	-0.131057		18.2073	-0.053654
	18.2374	-0.065434		18.2374	-0.052143
	18.2674	0.047095		18.2674	-0.047161
	18.2975	0.174332		18.2975	-0.034312
	18.3275	0.281011		18.3275	-0.012071
	18.3575	0.339968		18.3575	0.016675
	18.3876	0.340356		18.3876	0.044993
	18.4176	0.290081		18.4176	0.064131
	18.4477	0.211929		18.4477	0.066816
	18.4777	0.134916		18.4777	0.050316
	18.5078	0.084121		18.5078	0.018032
	18.5378	0.072562		18.5378	-0.021131
	18.5679	0.097957		18.5679	-0.055456
	18.5979	0.145153		18.5979	-0.074332
	18.6279	0.193029		18.6279	-0.071936
	18.658	0.223023		18.658	-0.049411
	18.688	0.225978		18.688	-0.0147
	18.7181	0.204826		18.7181	0.019926
	18.7481	0.172284		18.7481	0.041866
	18.7782	0.144744		18.7782	0.042359
	18.8082	0.134999		18.8082	0.01948
	18.8383	0.146749		18.8383	-0.020991
	18.8683	0.173153		18.8683	-0.067082
	18.8984	0.199901		18.8984	-0.104047
	18.9284	0.211489		18.9284	-0.118635
	18.9584	0.198071		18.9584	-0.103007
	18.9885	0.160002		18.9885	-0.057236
	19.0185	0.108125		19.0185	0.010255
	19.0486	0.059631		19.0486	0.084334
	19.0786	0.031044		19.0786	0.146545
	19.1087	0.031262		19.1087	0.179363
	19.1387	0.057512		19.1387	0.170469
	19.1688	0.09605		19.1688	0.116102
	19.1988	0.127516		19.1988	0.022773
	19.2289	0.134991		19.2289	-0.093196
	19.2589	0.111507		19.2589	-0.208364
	19.2889	0.063923		19.2889	-0.29677
	19.319	0.011278		19.319	-0.335745
	19.349	-0.022071		19.349	-0.31157
	19.3791	-0.016175		19.3791	-0.223713
	19.4091	0.03558		19.4091	-0.086291
	19.4392	0.121921		19.4392	0.073938
	19.4692	0.215654		19.4692	0.223115
	19.4993	0.281875		19.4993	0.328112
	19.5293	0.289814		19.5293	0.364848
	19.5593	0.22423		19.5593	0.324886
	19.5894	0.092099		19.5894	0.218173
	19.6194	-0.077989		19.6194	0.071001
	19.6495	-0.243905		19.6495	-0.080583
	19.6795	-0.362926		19.6795	-0.200153
	19.7096	-0.405354		19.7096	-0.260599
	19.7396	-0.363942		19.7396	-0.251142
	19.7697	-0.25603		19.7697	-0.179731
	19.7997	-0.117537		19.7997	-0.070066
	19.8298	0.009049		19.8298	0.045791
	19.8598	0.088507		19.8598	0.136879
	19.8898	0.103788		19.8898	0.181965
	19.9199	0.060315		19.9199	0.174736
	19.9499	-0.017611		19.9499	0.124181
	19.98	-0.096736		19.98	0.05031

## Sheet: Fig. 4 , Fig. S13
G-Mg-adp #1	Time (s)	Pd (nm)	Fn (mN)	FnRef (mN)	SegmentID	cycle #	max depth	Max load	G-Mg-adp #2	Time (s)	Pd (nm)	Fn (mN)	FnRef (mN)	SegmentID	cycle #	max depth	Max load	G-Mg-adp #3	Time (s)	Pd (nm)	Fn (mN)	FnRef (mN)	SegmentID	cycle #	max depth	Max load
	0	0	0	0	1	0.5	4.546e-09	1.112e-05		0	0	0	0	1	0.5	3.681e-09	1.485e-05		0	0	0	0	0	2.5	1.15e-08	4.479e-05
	0.0758	4.7675	0.0098	0	1	1.5	6.873e-09	2.033e-05		0.0758	3.7597	0.0137	0	1	1.5	5.805e-09	2.349e-05		0.0765	3.0812	0.0038	0	0	7.5	2.386e-08	9.915e-05
	0.1517	7.2817	0.0186	0	1	2.5	9.385e-09	2.981e-05		0.1517	5.8626	0.0216	0	1	2.5	7.991e-09	3.105e-05		0.1531	5.3274	0.0025	0	0	13	3.976e-08	0.0001657
	0.2275	11.172	0.0423	0	1	3.5	1.17e-08	3.974e-05		0.2275	9.646	0.0398	0	1	3.5	1.005e-08	4.008e-05		0.2296	6.6684	0.0051	0	0	18	5.661e-08	0.000242
	0.3034	14.5552	0.0466	0	1	4.5	1.396e-08	4.978e-05		0.3034	12.1066	0.048	0	1	4.5	1.22e-08	5.061e-05		0.3061	8.469	0.0153	0	0	23	7.258e-08	0.0003212
	0.3792	19.3041	0.0741	0	1	5.5	1.634e-08	6.024e-05		0.3792	18.2262	0.0792	0	1	5.5	1.448e-08	6.379e-05		0.3827	10.3246	0.0194	0	0	28	8.743e-08	0.0004023
	0.4551	21.7698	0.0881	0	1	6.5	1.887e-08	7.303e-05		0.4551	18.7351	0.0817	0	1	6.5	1.723e-08	7.703e-05		0.4592	11.7803	0.0251	0	0	33	1.01e-07	0.0004846
	0.531	27.3432	0.1093	0	1	7.5	2.125e-08	8.678e-05		0.5309	24.5555	0.1243	0	1	7.5	1.96e-08	9.028e-05		0.5357	13.7736	0.0329	0	0	38	1.134e-07	0.0005659
	0.6068	29.4224	0.1284	0	1	8.5	2.372e-08	0.0001006		0.6068	26.7449	0.1312	0	1	8.5	2.185e-08	0.0001054		0.6123	14.3777	0.0367	0	0	43	1.249e-07	0.0006486
	0.6826	35.2718	0.1558	0	1	9.5	2.658e-08	0.0001132		0.6826	31.9107	0.1631	0	1	9.5	2.407e-08	0.0001214		0.6888	14.9952	0.0435	0	1	48	1.364e-07	0.0007297
	0.7585	37.8848	0.1723	0	1	11	2.961e-08	0.0001266		0.7584	33.7811	0.1703	0	1	11	2.637e-08	0.0001362		0.7653	20.4879	0.0584	0	1	53	1.472e-07	0.0008129
	0.8343	44.4739	0.1952	0	1	12	3.247e-08	0.000143		0.8343	40.473	0.2048	0	1	12	2.894e-08	0.0001487		0.8419	22.3358	0.0687	0	1	58	1.575e-07	0.0008945
	0.9102	47.8166	0.2234	0	1	13	3.497e-08	0.0001588		0.9101	42.1852	0.2151	0	1	13	3.119e-08	0.0001616		0.9184	26.3236	0.0841	0	1	63	1.672e-07	0.000977
	0.9861	52.731	0.2388	0	1	14	3.756e-08	0.0001729		0.986	49.3918	0.2454	0	1	14	3.374e-08	0.0001758		0.995	28.8586	0.0954	0	1	68	1.763e-07	0.001061
	1.0619	56.4703	0.2737	0	1	15	4.088e-08	0.0001879		1.0618	50.566	0.2662	0	1	15	3.678e-08	0.0001908		1.0715	34.805	0.1194	0	1	73	1.843e-07	0.001147
	1.1378	62.5204	0.282	0	1	16	4.406e-08	0.0002044		1.1377	58.2704	0.2862	0	1	16	3.973e-08	0.0002058		1.148	35.9588	0.131	0	1	78	1.915e-07	0.001228
	1.2136	65.7112	0.3246	0	1	17	4.705e-08	0.0002198		1.2135	59.2954	0.3143	0	1	17	4.247e-08	0.00022		1.2246	43.2457	0.1538	0	1	83	1.982e-07	0.001312
	1.2894	70.6504	0.3285	0	1	18	5e-08	0.0002339		1.2894	64.4631	0.3343	0	1	18	4.555e-08	0.0002351		1.3011	46.055	0.1724	0	1	88	2.047e-07	0.001395
	1.3653	74.7495	0.3763	0	1	19	5.271e-08	0.0002497		1.3652	67.1597	0.3662	0	1	19	4.844e-08	0.0002505		1.3776	53.6568	0.192	0	1	93	2.111e-07	0.001478
	1.4411	79.1044	0.3677	0	1	20	5.554e-08	0.0002668		1.4411	72.6904	0.3779	0	1	20	5.066e-08	0.0002661		1.4542	57.5633	0.2196	0	1	98	2.175e-07	0.001561
	1.517	83.1726	0.4321	0	1	21	5.875e-08	0.0002814		1.5169	74.6839	0.4169	0	1	21	5.349e-08	0.000281		1.5307	63.0046	0.2335	0	1	100	2.234e-07	0.001646
	1.5928	85.8687	0.4165	0	1	22	6.204e-08	0.0002962		1.5927	78.9622	0.4181	0	1	22	5.673e-08	0.0002962		1.6072	66.8295	0.2725	0	1	110	2.294e-07	0.00173
	1.6687	92.4495	0.4849	0	1	23	6.475e-08	0.0003132		1.6686	82.7497	0.4727	0	1	23	5.973e-08	0.000312		1.6838	74.0189	0.2702	0	1	110	2.353e-07	0.001814
	1.7445	94.0895	0.468	0	1	24	6.766e-08	0.0003299		1.7444	85.3509	0.4685	0	1	24	6.233e-08	0.0003283		1.7603	78.4464	0.3221	0	1	120	2.406e-07	0.001896
	1.8204	100.48	0.5355	0	1	25	7.086e-08	0.0003469		1.8203	91.0633	0.5282	0	1	25	6.43e-08	0.0003454		1.8368	80.6403	0.3204	0	1	120	2.46e-07	0.001979
	1.8963	101.514	0.5093	0	1	26	7.391e-08	0.0003632		1.8961	92.5555	0.5069	0	1	26	6.668e-08	0.0003616		1.9134	89.0596	0.3712	0	1	130	2.52e-07	0.002064
	1.9721	108.709	0.5834	0	1	27	7.686e-08	0.0003785		1.972	97.7951	0.5796	0	1	27	6.943e-08	0.0003775		1.9899	90.8096	0.3611	0	1	130	2.578e-07	0.002147
	2.048	108.364	0.5556	0	1	28	7.966e-08	0.0003958		2.0478	98.6001	0.5523	0	1	28	7.212e-08	0.0003941		2.0664	98.504	0.4252	0	1	140	2.636e-07	0.00223
	2.1238	116.377	0.6321	0	1	29	8.224e-08	0.0004151		2.1237	104.776	0.6279	0	1	29	7.485e-08	0.0004095		2.143	98.4473	0.4142	0	1	140	2.688e-07	0.002316
	2.1997	115.385	0.5991	0	1	30	8.472e-08	0.0004327		2.1995	103.927	0.6009	0	1	30	7.733e-08	0.0004254		2.2195	107.02	0.4708	0	1	150	2.746e-07	0.002398
	2.2755	123.73	0.6837	0	1	31	8.745e-08	0.0004469		2.2754	111.558	0.6841	0	1	31	7.964e-08	0.0004424		2.2961	107.028	0.4641	0	1	150	2.802e-07	0.002482
	2.3514	122.004	0.6506	0	1	32	9.03e-08	0.000462		2.3512	110.029	0.6454	0	1	32	8.194e-08	0.0004592		2.3726	114.719	0.5179	0	1	160	2.856e-07	0.002565
	2.4272	130.958	0.7301	0	1	33	9.32e-08	0.0004799		2.427	117.612	0.7324	0	1	33	8.458e-08	0.0004755		2.4491	115.26	0.5213	0	1	160	2.91e-07	0.00265
	2.503	129.715	0.7007	0	1	34	9.585e-08	0.0004989		2.5029	116.397	0.6897	0	1	34	8.666e-08	0.0004927		2.5257	122.4	0.5574	0	1	170	2.964e-07	0.002733
	2.5789	136.878	0.7776	0	1	35	9.826e-08	0.0005145		2.5787	124.641	0.7798	0	1	35	8.895e-08	0.0005099		2.6022	123.475	0.5764	0	1	170	3.017e-07	0.002816
	2.6547	135.653	0.757	0	1	36	1.006e-07	0.0005278		2.6546	123.117	0.7369	0	1	36	9.16e-08	0.0005263		2.6787	128.917	0.5993	0	1	180	3.069e-07	0.002901
	2.7306	142.72	0.8273	0	1	37	1.034e-07	0.0005436		2.7304	130.813	0.8296	0	1	37	9.377e-08	0.0005421		2.7553	130.87	0.6388	0	1	180	3.122e-07	0.002983
	2.8064	142.074	0.814	0	1	38	1.062e-07	0.0005609		2.8063	128.907	0.7925	0	1	38	9.611e-08	0.0005575		2.8318	134.427	0.6353	0	1	190	3.174e-07	0.003067
	2.8823	149.765	0.8643	0	1	39	1.087e-07	0.0005767		2.8821	137.344	0.871	0	1	39	9.846e-08	0.000574		2.9083	138.698	0.696	0	1	190	3.224e-07	0.003152
	2.9581	148.469	0.8692	0	1	40	1.111e-07	0.0005923		2.958	135.265	0.8371	0	1	40	1.006e-07	0.0005898		2.9849	140.395	0.6761	0	1	200	3.272e-07	0.003236
	3.034	153.884	0.904	0	1	41	1.133e-07	0.000608		3.0338	142.385	0.9167	0	1	41	1.025e-07	0.0006056		3.0614	146.552	0.7527	0	1	200	3.324e-07	0.003319
	3.1098	155.407	0.929	0	1	42	1.16e-07	0.0006236		3.1096	140.154	0.8969	0	1	42	1.048e-07	0.0006217		3.1379	147.479	0.716	0	1	210	3.373e-07	0.003403
	3.1857	159.861	0.95	0	1	43	1.184e-07	0.0006413		3.1855	147.936	0.9596	0	1	43	1.071e-07	0.0006381		3.2145	154.444	0.8076	0	1	210	3.419e-07	0.003488
	3.2615	161.114	0.9856	0	1	44	1.204e-07	0.0006591		3.2613	146.617	0.9503	0	1	44	1.09e-07	0.0006549		3.291	153.577	0.7588	0	1	220	3.468e-07	0.003573
	3.3374	165.307	0.9826	0	1	45	1.229e-07	0.0006748		3.3372	153.748	1.0015	0	1	45	1.11e-07	0.0006714		3.3675	161.527	0.8618	0	1	220	3.513e-07	0.003655
	3.4132	167.767	1.0409	0	1	46	1.251e-07	0.00069		3.413	151.859	1.0122	0	1	46	1.131e-07	0.0006878		3.4441	160.16	0.8147	0	1	230	3.561e-07	0.003738
	3.4891	170.773	1.0238	0	1	47	1.271e-07	0.0007076		3.4889	159.161	1.0394	0	1	47	1.153e-07	0.0007038		3.5206	167.468	0.9029	0	1	230	3.607e-07	0.003823
	3.5649	173.848	1.1082	0	1	48	1.298e-07	0.000726		3.5647	158.35	1.0723	0	1	48	1.175e-07	0.0007191		3.5971	165.339	0.8752	0	1	240	3.654e-07	0.003907
	3.6408	176.061	1.0705	0	1	49	1.319e-07	0.0007439		3.6406	163.654	1.078	0	1	49	1.194e-07	0.0007352		3.6737	173.804	0.9382	0	1	240	3.699e-07	0.003991
	3.7167	180.323	1.1599	0	1	50	1.339e-07	0.000759		3.7164	164.778	1.1287	0	1	50	1.214e-07	0.0007512		3.7502	172.45	0.9306	0	1	250	3.744e-07	0.004076
	3.7925	181.951	1.1006	0	1	51	1.362e-07	0.0007746		3.7922	168.603	1.1138	0	1	51	1.236e-07	0.0007671		3.8268	177.949	0.9774	0	1	250	3.786e-07	0.00416
	3.8684	185.59	1.2176	0	1	52	1.378e-07	0.0007931		3.8681	170.673	1.1883	0	1	52	1.257e-07	0.0007844		3.9033	178.772	0.9981	0	1	260	3.833e-07	0.004243
	3.9442	185.617	1.145	0	1	53	1.397e-07	0.0008108		3.9439	173.089	1.1509	0	1	53	1.277e-07	0.000801		3.9798	183.949	1.0081	0	1	260	3.876e-07	0.004326
	4.0201	191.383	1.2784	0	1	54	1.42e-07	0.0008281		4.0198	176.944	1.2469	0	1	54	1.298e-07	0.0008177		4.0564	186.248	1.0641	0	1	270	3.917e-07	0.004412
	4.0959	190.671	1.1903	0	1	55	1.44e-07	0.0008441		4.0956	178.128	1.1938	0	1	55	1.317e-07	0.0008352		4.1329	188.827	1.0395	0	1	270	3.963e-07	0.004495
	4.1718	196.611	1.3312	0	1	56	1.463e-07	0.0008591		4.1715	182.803	1.3046	0	1	56	1.337e-07	0.000851		4.2094	190.377	1.1318	0	1	280	4.004e-07	0.004579
	4.2476	193.728	1.2429	0	1	57	1.486e-07	0.0008759		4.2473	182.737	1.2265	0	1	57	1.36e-07	0.0008655		4.286	192.114	1.0778	0	1	280	4.045e-07	0.004667
	4.3235	203.2	1.3813	0	1	58	1.502e-07	0.0008937		4.3232	188.326	1.3591	0	1	58	1.378e-07	0.0008824		4.3625	196.474	1.201	0	1	290	4.084e-07	0.00475
	4.3993	198.518	1.2859	0	1	59	1.519e-07	0.000909		4.399	187.181	1.2698	0	1	59	1.395e-07	0.0008995		4.439	195.903	1.1196	0	1	290	4.126e-07	0.004832
	4.4752	206.705	1.4347	0	1	60	1.539e-07	0.0009236		4.4749	193.601	1.4154	0	1	60	1.412e-07	0.0009162		4.5156	201.935	1.2492	0	1	300	4.163e-07	0.004917
	4.551	203.751	1.3358	0	1	61	1.562e-07	0.0009407		4.5507	192.169	1.3164	0	1	61	1.428e-07	0.0009325		4.5921	199.705	1.1652	0	1	300	4.204e-07	0.005001
	4.6269	211.548	1.4706	0	1	62	1.586e-07	0.000959		4.6265	199.687	1.4719	0	1	62	1.447e-07	0.0009485		4.6686	207.474	1.2959	0	1	310	4.244e-07	0.005085
	4.7027	208.298	1.3931	0	1	63	1.603e-07	0.0009768		4.7024	197.163	1.3611	0	1	63	1.469e-07	0.000965		4.7452	203.897	1.2212	0	1	310	4.284e-07	0.005169
	4.7785	215.064	1.5218	0	1	64	1.62e-07	0.0009922		4.7782	204.068	1.5182	0	1	64	1.491e-07	0.0009812		4.8217	211.143	1.3337	0	1	320	4.32e-07	0.005254
	4.8544	212.041	1.4444	0	1	65	1.643e-07	0.001007		4.8541	200.139	1.4099	0	1	65	1.509e-07	0.0009974		4.8982	208.446	1.2868	0	1	320	4.358e-07	0.005339
	4.9302	218.686	1.5637	0	1	66	1.664e-07	0.001022		4.9299	209.321	1.5641	0	1	66	1.528e-07	0.001014		4.9748	213.97	1.3742	0	1	330	4.394e-07	0.005423
	5.0061	215.623	1.5099	0	1	67	1.682e-07	0.001038		5.0058	205.067	1.4673	0	1	67	1.546e-07	0.001031		5.0513	212.918	1.357	0	1	330	4.434e-07	0.005507
	5.0819	223.917	1.5949	0	1	68	1.699e-07	0.001057		5.0816	213.49	1.607	0	1	68	1.564e-07	0.001048		5.1278	218.532	1.3924	0	1	340	4.47e-07	0.005591
	5.1578	220.852	1.5702	0	1	69	1.716e-07	0.001074		5.1575	208.854	1.5237	0	1	69	1.584e-07	0.001064		5.2044	217.363	1.4317	0	1	340	4.507e-07	0.005676
	5.2336	226.199	1.6337	0	1	70	1.738e-07	0.00109		5.2333	217.905	1.6483	0	1	70	1.602e-07	0.001081		5.2809	221.601	1.4211	0	1	350	4.545e-07	0.00576
	5.3095	224.799	1.6328	0	1	71	1.759e-07	0.00111		5.3092	213.412	1.58	0	1	71	1.618e-07	0.001099		5.3575	221.786	1.501	0	1	350	4.582e-07	0.005844
	5.3853	229.768	1.672	0	1	72	1.778e-07	0.001129		5.385	220.067	1.6875	0	1	72	1.637e-07	0.001116		5.434	223.668	1.45	0	1	360	4.617e-07	0.005928
	5.4612	228.995	1.7001	0	1	73	1.797e-07	0.001144		5.4608	217.481	1.6455	0	1	73	1.656e-07	0.001132		5.5105	227.349	1.5765	0	1	360	4.654e-07	0.006012
	5.537	233.481	1.7035	0	1	74	1.815e-07	0.001159		5.5367	224.794	1.7238	0	1	74	1.676e-07	0.001147		5.5871	226.105	1.4792	0	1	370	4.689e-07	0.006098
	5.6129	234.287	1.7713	0	1	75	1.831e-07	0.001176		5.6125	223.417	1.7057	0	1	75	1.698e-07	0.001162		5.6636	232.213	1.6389	0	1	370	4.724e-07	0.006182
	5.6887	236.305	1.736	0	1	76	1.844e-07	0.001192		5.6884	228.259	1.7588	0	1	76	1.714e-07	0.001178		5.7401	230.669	1.5177	0	1	380	4.762e-07	0.006267
	5.7646	236.422	1.839	0	1	77	1.862e-07	0.001208		5.7642	227.282	1.7714	0	1	77	1.729e-07	0.001195		5.8167	235.551	1.6919	0	1	380	4.797e-07	0.006352
	5.8404	239.19	1.7704	0	1	78	1.883e-07	0.001223		5.8401	231.235	1.7914	0	1	78	1.745e-07	0.001211		5.8932	233.216	1.5704	0	1	390	4.831e-07	0.006435
	5.9163	241.137	1.9006	0	1	79	1.899e-07	0.00124		5.9159	230.387	1.8391	0	1	79	1.764e-07	0.001228		5.9697	240.79	1.7358	0	1	390	4.869e-07	0.00652
	5.9921	241.721	1.8079	0	1	80	1.919e-07	0.001259		5.9918	235.413	1.8202	0	1	80	1.785e-07	0.001245		6.0463	236.888	1.6284	0	1	400	4.903e-07	0.006604
	6.068	245.68	1.9623	0	1	81	1.936e-07	0.001276		6.0676	234.444	1.9054	0	1	81	1.803e-07	0.001262		6.1228	243.722	1.7707	0	1	400	4.937e-07	0.006688
	6.1438	244.472	1.8417	0	1	82	1.949e-07	0.001292		6.1434	237.524	1.8513	0	1	82	1.82e-07	0.001279		6.1993	240.088	1.7101	0	1	410	4.972e-07	0.006773
	6.2197	250.409	2.0192	0	1	83	1.966e-07	0.001308		6.2193	240.394	1.9661	0	1	83	1.832e-07	0.001295		6.2759	246.018	1.7965	0	1	410	5.008e-07	0.006859
	6.2955	247.551	1.8818	0	1	84	1.982e-07	0.001326		6.2951	240.858	1.8826	0	1	84	1.848e-07	0.00131		6.3524	244.318	1.7873	0	1	420	5.041e-07	0.006943
	6.3714	253.03	2.077	0	1	85	1.999e-07	0.001343		6.371	243.726	2.0372	0	1	85	1.87e-07	0.001325		6.4289	249.244	1.8158	0	1	420	5.078e-07	0.007026
	6.4472	250.021	1.926	0	1	86	2.015e-07	0.001359		6.4468	243.833	1.9226	0	1	86	1.888e-07	0.001342		6.5055	249.696	1.8623	0	1	430	5.115e-07	0.00711
	6.5231	258.09	2.1314	0	1	87	2.028e-07	0.001375		6.5227	248.576	2.0998	0	1	87	1.903e-07	0.00136		6.582	251.549	1.8323	0	1	430	5.15e-07	0.007195
	6.5989	253.483	1.9708	0	1	88	2.042e-07	0.001392		6.5985	246.189	1.9576	0	1	88	1.92e-07	0.001376		6.6585	253.496	1.9456	0	1	440	5.185e-07	0.007278
	6.6748	260.936	2.1862	0	1	89	2.058e-07	0.001411		6.6744	251.733	2.1568	0	1	89	1.937e-07	0.001392		6.7351	253.004	1.8497	0	1	440	5.221e-07	0.007362
	6.7506	256.445	2.0263	0	1	90	2.071e-07	0.001428		6.7502	248.819	1.9998	0	1	90	1.954e-07	0.001409		6.8116	257.305	2.0189	0	1	450	5.256e-07	0.007448
	6.8265	263.966	2.2296	0	1	91	2.085e-07	0.001442		6.826	255.98	2.2118	0	1	91	1.972e-07	0.001427		6.8882	255.986	1.8819	0	1	450	5.292e-07	0.007533
	6.9023	259.578	2.0799	0	1	92	2.104e-07	0.001458		6.9019	252.526	2.0469	0	1	92	1.985e-07	0.001444		6.9647	261.991	2.0864	0	1	460	5.323e-07	0.007617
	6.9782	267.742	2.2696	0	1	93	2.119e-07	0.001477		6.9777	260.086	2.266	0	1	93	2.003e-07	0.00146		7.0412	258.556	1.9313	0	1	460	5.356e-07	0.007702
	7.054	262.013	2.1386	0	1	94	2.133e-07	0.001495		7.0536	255.274	2.0925	0	1	94	2.021e-07	0.001475		7.1178	266.388	2.1324	0	1	470	5.391e-07	0.007786
	7.1299	270.672	2.3103	0	1	95	2.145e-07	0.00151		7.1294	263.677	2.3095	0	1	95	2.033e-07	0.001491		7.1943	262.276	1.9834	0	1	470	5.423e-07	0.007871
	7.2057	266.172	2.2086	0	1	96	2.154e-07	0.001526		7.2053	258.254	2.1455	0	1	96	2.046e-07	0.001509		7.2708	270.575	2.1709	0	1	480	5.457e-07	0.007955
	7.2816	273.849	2.3461	0	1	97	2.166e-07	0.001543		7.2811	267.897	2.3591	0	1	97	2.061e-07	0.001525		7.3474	264.765	2.0507	0	1	480	5.491e-07	0.008041
	7.3575	270.005	2.2777	0	1	98	2.18e-07	0.001562		7.357	261.624	2.2054	0	1	98	2.079e-07	0.001542		7.4239	272.734	2.1965	0	1	490	5.524e-07	0.008124
	7.4333	276.533	2.3767	0	1	99	2.195e-07	0.001577		7.4328	270.64	2.396	0	1	99	2.094e-07	0.001559		7.5004	268.692	2.1284	0	1	490	5.556e-07	0.008208
	7.5092	273.026	2.3459	0	1	100	2.213e-07	0.001591		7.5087	265.603	2.2658	0	1	100	2.111e-07	0.001575		7.577	276.418	2.2086	0	1	500	5.59e-07	0.008293
	7.585	279.603	2.4003	0	1	100	2.225e-07	0.001609		7.5845	274.853	2.426	0	1	100	2.123e-07	0.001591		7.6535	272.833	2.2153	0	1	500	5.622e-07	0.008377
	7.6609	277.452	2.4155	0	1	100	2.237e-07	0.001628		7.6603	268.584	2.3309	0	1	100	2.132e-07	0.001608		7.73	278.125	2.224	0	1	510	5.656e-07	0.008461
	7.7367	281.471	2.4274	0	1	100	2.252e-07	0.001644		7.7362	276.684	2.4596	0	1	100	2.145e-07	0.001625		7.8066	277.202	2.3053	0	1	510	5.689e-07	0.008547
	7.8126	280.493	2.4878	0	1	100	2.262e-07	0.00166		7.812	272.498	2.4009	0	1	100	2.161e-07	0.001641		7.8831	280.261	2.2399	0	1	520	5.721e-07	0.008631
	7.8884	284.658	2.4529	0	1	100	2.272e-07	0.001676		7.8879	279.55	2.4871	0	1	100	2.177e-07	0.001658		7.9596	282.31	2.3942	0	1	520	5.751e-07	0.008715
	7.9642	284.18	2.5627	0	1	110	2.287e-07	0.001694		7.9637	275.892	2.4715	0	1	110	2.186e-07	0.001676		8.0362	282.058	2.2583	0	1	530	5.784e-07	0.0088
	8.0401	287.311	2.478	0	1	110	2.3e-07	0.001712		8.0396	281.497	2.5184	0	1	110	2.197e-07	0.001693		8.1127	287.483	2.4616	0	1	530	5.816e-07	0.008884
	8.1159	288.543	2.6314	0	1	110	2.311e-07	0.001729		8.1154	280.423	2.5474	0	1	110	2.214e-07	0.001709		8.1892	285.26	2.2895	0	1	540	5.849e-07	0.008968
	8.1918	289.046	2.5048	0	1	110	2.323e-07	0.001745		8.1913	284.892	2.5414	0	1	110	2.229e-07	0.001726		8.2658	291.369	2.5276	0	1	540	5.884e-07	0.009053
	8.2676	292.236	2.7022	0	1	110	2.337e-07	0.001762		8.2671	283.496	2.6202	0	1	110	2.24e-07	0.001742		8.3423	287.18	2.3328	0	1	550	5.912e-07	0.009142
	8.3435	291.464	2.538	0	1	110	2.35e-07	0.001781		8.3429	286.119	2.5633	0	1	110	2.254e-07	0.001759		8.4188	295.308	2.5721	0	1	550	5.943e-07	0.009224
	8.4193	296.092	2.7671	0	1	110	2.36e-07	0.001798		8.4188	287.38	2.6936	0	1	110	2.267e-07	0.001776		8.4954	290.258	2.3912	0	1	560	5.974e-07	0.009306
	8.4952	293.702	2.5729	0	1	110	2.371e-07	0.001813		8.4946	289.481	2.591	0	1	110	2.28e-07	0.001792		8.5719	298.763	2.6055	0	1	560	6.004e-07	0.009392
	8.571	299.926	2.8303	0	1	110	2.383e-07	0.00183		8.5705	291.092	2.7683	0	1	110	2.293e-07	0.001808		8.6485	293.271	2.4711	0	1	570	6.035e-07	0.009476
	8.6469	296.705	2.6117	0	1	110	2.395e-07	0.001847		8.6463	291.07	2.6183	0	1	110	2.305e-07	0.001825		8.725	301.773	2.6224	0	1	570	6.064e-07	0.009561
	8.7227	303.645	2.8881	0	1	120	2.409e-07	0.001864		8.7222	295.072	2.8359	0	1	120	2.316e-07	0.001843		8.8015	298.137	2.5584	0	1	580	6.094e-07	0.009646
	8.7986	299.261	2.6543	0	1	120	2.421e-07	0.001881		8.798	293.573	2.6463	0	1	120	2.329e-07	0.00186		8.8781	303.77	2.6311	0	1	580	6.124e-07	0.00973
	8.8744	306.654	2.9403	0	1	120	2.431e-07	0.001897		8.8739	298.591	2.9014	0	1	120	2.342e-07	0.001875		8.9546	302.252	2.66	0	1	590	6.154e-07	0.009813
	8.9503	301.476	2.7106	0	1	120	2.442e-07	0.001915		8.9497	295.459	2.6869	0	1	120	2.354e-07	0.001892		9.0311	306.981	2.6308	0	1	590	6.187e-07	0.009898
	9.0261	310.741	2.9859	0	1	120	2.454e-07	0.001932		9.0256	303.262	2.9602	0	1	120	2.367e-07	0.001908		9.1077	306.68	2.7468	0	1	600	6.214e-07	0.009985
	9.102	304.968	2.7652	0	1	120	2.464e-07	0.001947		9.1014	298.432	2.7268	0	1	120	2.377e-07	0.001925		9.1842	307.954	2.6397	0	1	600	6.243e-07	0.01007
	9.1778	314.063	3.029	0	1	120	2.474e-07	0.001963		9.1772	305.514	3.0219	0	1	120	2.386e-07	0.001942		9.2607	310.655	2.8383	0	1	610	6.273e-07	0.01015
	9.2537	307.862	2.8272	0	1	120	2.488e-07	0.001979		9.2531	299.829	2.7692	0	1	120	2.399e-07	0.001958		9.3373	310.349	2.6533	0	1	610	6.304e-07	0.01024
	9.3295	316.94	3.0608	0	1	120	2.501e-07	0.001996		9.3289	309.555	3.062	0	1	120	2.412e-07	0.001974		9.4138	316.61	2.9099	0	1	620	6.333e-07	0.01032
	9.4054	311.109	2.8942	0	1	120	2.509e-07	0.002013		9.4048	303.049	2.8274	0	1	120	2.422e-07	0.001991		9.4903	312.764	2.6872	0	1	620	6.362e-07	0.01041
	9.4812	320.251	3.0901	0	1	130	2.517e-07	0.002029		9.4806	311.989	3.1127	0	1	130	2.435e-07	0.002009		9.5669	319.822	2.9718	0	1	630	6.391e-07	0.01049
	9.5571	314.558	2.9684	0	1	130	2.529e-07	0.002046		9.5565	306.572	2.8827	0	1	130	2.45e-07	0.002026		9.6434	314.505	2.7416	0	1	630	6.419e-07	0.01058
	9.6329	322.28	3.1158	0	1	130	2.544e-07	0.002064		9.6323	316.046	3.145	0	1	130	2.463e-07	0.002042		9.7199	323.614	3.0106	0	1	640	6.448e-07	0.01066
	9.7088	318.081	3.0357	0	1	130	2.557e-07	0.002081		9.7082	309.553	2.9472	0	1	130	2.475e-07	0.002059		9.7965	317.351	2.8098	0	1	640	6.479e-07	0.01075
	9.7846	324.768	3.136	0	1	130	2.568e-07	0.002097		9.784	317.868	3.1791	0	1	130	2.486e-07	0.002075		9.873	327.014	3.0309	0	1	650	6.507e-07	0.01083
	9.8605	321.397	3.1217	0	1	130	2.577e-07	0.002113		9.8598	312.308	3.0164	0	1	130	2.496e-07	0.002091		9.9495	320.93	2.8959	0	1	650	6.535e-07	0.01091
	9.9363	326.722	3.155	0	1	130	2.587e-07	0.00213		9.9357	321.859	3.2071	0	1	130	2.507e-07	0.002108		10.0261	329.324	3.0365	0	1	660	6.564e-07	0.011
	10.0122	325.018	3.2089	0	1	130	2.6e-07	0.002148		10.0115	315.118	3.0942	0	1	130	2.519e-07	0.002123		10.1026	325.93	2.99	0	1	660	6.592e-07	0.01108
	10.088	329.701	3.1807	0	1	130	2.611e-07	0.002166		10.0874	323.61	3.2296	0	1	130	2.53e-07	0.002139		10.1792	331.495	3.038	0	1	670	6.621e-07	0.01117
	10.1639	328.453	3.2862	0	1	130	2.619e-07	0.002183		10.1632	319.63	3.1675	0	1	130	2.541e-07	0.002157		10.2557	330.127	3.0953	0	1	670	6.65e-07	0.01125
	10.2397	331.218	3.1967	0	1	140	2.631e-07	0.002198		10.2391	325.972	3.2485	0	1	140	2.553e-07	0.002175		10.3322	333.565	3.0321	0	1	680	6.678e-07	0.01134
	10.3156	332.436	3.3657	0	1	140	2.642e-07	0.002216		10.3149	322.925	3.248	0	1	140	2.566e-07	0.002192		10.4088	334.343	3.1949	0	1	680	6.706e-07	0.01142
	10.3914	333.131	3.218	0	1	140	2.652e-07	0.002233		10.3908	327.683	3.2683	0	1	140	2.578e-07	0.002207		10.4853	334.051	3.0391	0	1	690	6.735e-07	0.01151
	10.4673	337.011	3.4385	0	1	140	2.661e-07	0.002248		10.4666	327.174	3.3283	0	1	140	2.588e-07	0.002224		10.5618	338.513	3.2909	0	1	690	6.761e-07	0.01159
	10.5431	336.276	3.2446	0	1	140	2.669e-07	0.002265		10.5425	330.748	3.285	0	1	140	2.598e-07	0.002241		10.6384	335.767	3.0542	0	1	700	6.787e-07	0.01168
	10.619	339.95	3.5124	0	1	140	2.683e-07	0.002283		10.6183	329.855	3.4106	0	1	140	2.609e-07	0.002256		10.7149	342.278	3.365	0	1	700	6.816e-07	0.01176
	10.6948	338.929	3.2727	0	1	140	2.694e-07	0.002301		10.6941	332.524	3.3051	0	1	140	2.624e-07	0.002271		10.7914	338.171	3.0894	0	1	710	6.844e-07	0.01184
	10.7707	343.254	3.5833	0	1	140	2.703e-07	0.002319		10.77	332.578	3.4965	0	1	140	2.639e-07	0.00229		10.868	346.733	3.416	0	1	710	6.872e-07	0.01193
	10.8465	339.966	3.3065	0	1	140	2.715e-07	0.002337		10.8458	334.939	3.3249	0	1	140	2.653e-07	0.00231		10.9445	340.631	3.1488	0	1	720	6.899e-07	0.01202
	10.9224	347.972	3.6449	0	1	140	2.726e-07	0.002354		10.9217	337.718	3.5651	0	1	140	2.664e-07	0.002327		11.021	350.106	3.4508	0	1	720	6.923e-07	0.0121
	10.9983	341.666	3.3468	0	1	150	2.739e-07	0.00237		10.9975	335.853	3.3494	0	1	150	2.672e-07	0.002344		11.0976	343.679	3.2286	0	1	730	6.951e-07	0.01218
	11.0741	350.293	3.6945	0	1	150	2.751e-07	0.002387		11.0734	340.774	3.6397	0	1	150	2.679e-07	0.002361		11.1741	353.039	3.4606	0	1	730	6.981e-07	0.01227
	11.15	345.012	3.3936	0	1	150	2.76e-07	0.002402		11.1492	337.682	3.3785	0	1	150	2.69e-07	0.002376		11.2506	346.883	3.3224	0	1	740	7.009e-07	0.01235
	11.2258	354.308	3.7446	0	1	150	2.77e-07	0.002418		11.2251	345.727	3.7045	0	1	150	2.701e-07	0.002392		11.3272	354.337	3.4513	0	1	740	7.035e-07	0.01244
	11.3017	348.271	3.452	0	1	150	2.78e-07	0.002435		11.3009	340.973	3.412	0	1	150	2.709e-07	0.00241		11.4037	350.694	3.4328	0	1	750	7.061e-07	0.01252
	11.3775	358.308	3.7905	0	1	150	2.792e-07	0.002451		11.3767	347.27	3.7634	0	1	150	2.722e-07	0.002426		11.4803	356.793	3.4492	0	1	750	7.085e-07	0.01261
	11.4534	349.86	3.5112	0	1	150	2.802e-07	0.002468		11.4526	341.505	3.4534	0	1	150	2.732e-07	0.002442		11.5568	355.755	3.5434	0	1	760	7.113e-07	0.01269
	11.5292	360.203	3.8187	0	1	150	2.81e-07	0.002485		11.5284	351.925	3.8175	0	1	150	2.743e-07	0.002458		11.6333	357.85	3.4397	0	1	760	7.142e-07	0.01278
	11.6051	354.195	3.5778	0	1	150	2.819e-07	0.002501		11.6043	344.664	3.5027	0	1	150	2.754e-07	0.002476		11.7099	358.365	3.6517	0	1	770	7.168e-07	0.01286
	11.6809	363.031	3.8462	0	1	150	2.829e-07	0.002518		11.6801	355.118	3.869	0	1	150	2.765e-07	0.002492		11.7864	358.835	3.4428	0	1	770	7.195e-07	0.01295
	11.7568	356.333	3.6617	0	1	160	2.843e-07	0.002535		11.756	346.86	3.5604	0	1	160	2.776e-07	0.002509		11.8629	364.51	3.7394	0	1	780	7.22e-07	0.01303
	11.8326	365.618	3.8655	0	1	160	2.853e-07	0.002551		11.8318	356.68	3.905	0	1	160	2.787e-07	0.002525		11.9395	361.265	3.4565	0	1	780	7.248e-07	0.01312
	11.9085	359.543	3.7401	0	1	160	2.861e-07	0.002569		11.9077	349.769	3.6262	0	1	160	2.8e-07	0.00254		12.016	368.061	3.8073	0	1	790	7.273e-07	0.0132
	11.9843	368.216	3.8789	0	1	160	2.871e-07	0.002587		11.9835	359.809	3.9334	0	1	160	2.81e-07	0.002556		12.0925	362.576	3.497	0	1	790	7.299e-07	0.01328
	12.0602	363.946	3.8246	0	1	160	2.88e-07	0.002603		12.0594	352.634	3.6987	0	1	160	2.82e-07	0.002574		12.1691	371.893	3.8491	0	1	800	7.324e-07	0.01337
	12.136	370.004	3.892	0	1	160	2.894e-07	0.002618		12.1352	362.603	3.9571	0	1	160	2.83e-07	0.002592		12.2456	364.582	3.5679	0	1	800	7.35e-07	0.01345
	12.2119	366.91	3.9106	0	1	160	2.905e-07	0.002635		12.211	355.553	3.7791	0	1	160	2.842e-07	0.002609		12.3221	373.792	3.8842	0	1	810	7.376e-07	0.01354
	12.2877	371.805	3.906	0	1	160	2.911e-07	0.002652		12.2869	364.926	3.9746	0	1	160	2.853e-07	0.002626		12.3987	368.163	3.6516	0	1	810	7.401e-07	0.01363
	12.3636	370.143	3.9997	0	1	160	2.921e-07	0.002668		12.3627	358.242	3.8603	0	1	160	2.862e-07	0.002643		12.4752	376.945	3.8776	0	1	820	7.428e-07	0.01371
	12.4394	374.495	3.923	0	1	160	2.932e-07	0.002686		12.4386	367.518	3.988	0	1	160	2.873e-07	0.00266		12.5517	370.833	3.7593	0	1	820	7.455e-07	0.01379
	12.5153	373.886	4.0885	0	1	170	2.945e-07	0.002702		12.5144	363.027	3.9444	0	1	170	2.881e-07	0.002677		12.6283	379.29	3.8685	0	1	830	7.479e-07	0.01388
	12.5911	375.19	3.9312	0	1	170	2.957e-07	0.002718		12.5903	369.144	4.0001	0	1	170	2.891e-07	0.002693		12.7048	375.605	3.8833	0	1	830	7.505e-07	0.01396
	12.6669	377.644	4.1772	0	1	170	2.966e-07	0.002736		12.6661	365.739	4.0306	0	1	170	2.903e-07	0.002709		12.7813	379.98	3.851	0	1	840	7.529e-07	0.01405
	12.7428	378.193	3.9449	0	1	170	2.976e-07	0.002754		12.742	371.298	4.0098	0	1	170	2.913e-07	0.002726		12.8579	379.551	3.9932	0	1	840	7.555e-07	0.01413
	12.8186	382.609	4.2532	0	1	170	2.986e-07	0.00277		12.8178	371.101	4.1176	0	1	170	2.924e-07	0.002743		12.9344	380.764	3.834	0	1	850	7.579e-07	0.01422
	12.8945	379.654	3.9716	0	1	170	2.997e-07	0.002786		12.8937	372.499	4.0215	0	1	170	2.933e-07	0.00276		13.011	384.412	4.1011	0	1	850	7.607e-07	0.0143
	12.9703	385.121	4.3288	0	1	170	3.009e-07	0.002804		12.9695	372.925	4.2135	0	1	170	2.943e-07	0.002776		13.0875	382.278	3.8366	0	1	860	7.631e-07	0.01439
	13.0462	382.124	3.9941	0	1	170	3.017e-07	0.002822		13.0453	374.546	4.0328	0	1	170	2.951e-07	0.002793		13.164	388.3	4.1934	0	1	860	7.657e-07	0.01447
	13.122	389.763	4.3903	0	1	170	3.026e-07	0.002838		13.1212	375.737	4.2978	0	1	170	2.962e-07	0.002809		13.2406	383.442	3.8563	0	1	870	7.683e-07	0.01456
	13.1979	383.885	4.0344	0	1	170	3.035e-07	0.002853		13.197	376.116	4.0488	0	1	170	2.972e-07	0.002825		13.3171	392.862	4.2553	0	1	870	7.708e-07	0.01464
	13.2737	393.481	4.4506	0	1	180	3.043e-07	0.00287		13.2729	380.68	4.3798	0	1	180	2.98e-07	0.002841		13.3936	385.057	3.9073	0	1	880	7.733e-07	0.01473
	13.3496	386.43	4.0845	0	1	180	3.057e-07	0.002888		13.3487	377.596	4.075	0	1	180	2.988e-07	0.002859		13.4702	394.46	4.297	0	1	880	7.755e-07	0.01481
	13.4254	395.447	4.5029	0	1	180	3.071e-07	0.002906		13.4246	384.269	4.4472	0	1	180	2.997e-07	0.002877		13.5467	387.511	3.9839	0	1	890	7.782e-07	0.0149
	13.5013	388.035	4.1355	0	1	180	3.084e-07	0.002923		13.5004	379.809	4.102	0	1	180	3.01e-07	0.002895		13.6232	397.922	4.3081	0	1	890	7.81e-07	0.01498
	13.5771	398.824	4.5443	0	1	180	3.093e-07	0.002939		13.5763	386.829	4.5156	0	1	180	3.024e-07	0.002911		13.6998	390.743	4.0883	0	1	900	7.833e-07	0.01506
	13.653	391.702	4.1912	0	1	180	3.101e-07	0.002956		13.6521	381.785	4.1341	0	1	180	3.033e-07	0.002927		13.7763	399.72	4.2932	0	1	900	7.858e-07	0.01515
	13.7288	402.104	4.5767	0	1	180	3.112e-07	0.002972		13.7279	390.45	4.5778	0	1	180	3.041e-07	0.002944		13.8528	394.499	4.1982	0	1	910	7.882e-07	0.01523
	13.8047	393.773	4.2708	0	1	180	3.123e-07	0.00299		13.8038	383.19	4.1847	0	1	180	3.05e-07	0.00296		13.9294	401.759	4.2726	0	1	910	7.907e-07	0.01532
	13.8805	404.237	4.6059	0	1	180	3.132e-07	0.003006		13.8796	394.803	4.6197	0	1	180	3.061e-07	0.002976		14.0059	399.092	4.3218	0	1	920	7.933e-07	0.0154
	13.9564	396.847	4.3463	0	1	180	3.14e-07	0.003022		13.9555	386.42	4.2367	0	1	180	3.075e-07	0.002992		14.0824	401.985	4.2451	0	1	920	7.959e-07	0.01549
	14.0322	407.693	4.619	0	1	190	3.15e-07	0.003039		14.0313	396.159	4.6611	0	1	190	3.083e-07	0.003008		14.159	402.346	4.4454	0	1	930	7.98e-07	0.01557
	14.1081	399.461	4.4336	0	1	190	3.164e-07	0.003057		14.1072	388.36	4.3068	0	1	190	3.09e-07	0.003028		14.2355	403.15	4.2343	0	1	930	8.005e-07	0.01566
	14.1839	410.659	4.6343	0	1	190	3.174e-07	0.003076		14.183	399.65	4.701	0	1	190	3.098e-07	0.003046		14.312	408.172	4.5515	0	1	940	8.03e-07	0.01574
	14.2598	403.409	4.5265	0	1	190	3.186e-07	0.003093		14.2589	391.506	4.379	0	1	190	3.106e-07	0.003062		14.3886	404.582	4.2334	0	1	940	8.054e-07	0.01583
	14.3356	411.117	4.6389	0	1	190	3.194e-07	0.00311		14.3347	401.132	4.7192	0	1	190	3.118e-07	0.003077		14.4651	410.979	4.6436	0	1	950	8.078e-07	0.01591
	14.4115	406.963	4.6193	0	1	190	3.202e-07	0.003128		14.4106	394.301	4.4559	0	1	190	3.127e-07	0.003094		14.5416	405.391	4.2624	0	1	950	8.105e-07	0.016
	14.4873	413.233	4.6462	0	1	190	3.211e-07	0.003143		14.4864	403.555	4.7333	0	1	190	3.137e-07	0.00311		14.6182	415.26	4.6991	0	1	960	8.127e-07	0.01608
	14.5632	411.29	4.7108	0	1	190	3.221e-07	0.003157		14.5622	397.414	4.54	0	1	190	3.151e-07	0.003127		14.6947	407.401	4.3173	0	1	960	8.152e-07	0.01617
	14.639	415.111	4.6474	0	1	190	3.231e-07	0.003171		14.6381	406.346	4.7352	0	1	190	3.159e-07	0.003144		14.7713	418.171	4.7312	0	1	970	8.173e-07	0.01625
	14.7149	413.769	4.8133	0	1	190	3.24e-07	0.00319		14.7139	400.604	4.6335	0	1	190	3.167e-07	0.00316		14.8478	410.192	4.4065	0	1	970	8.199e-07	0.01634
	14.7907	416.515	4.6523	0	1	200	3.249e-07	0.003209		14.7898	408.261	4.746	0	1	200	3.177e-07	0.003177		14.9243	419.651	4.7365	0	1	980	8.221e-07	0.01642
	14.8666	417.8	4.9	0	1	200	3.261e-07	0.003226		14.8656	403.352	4.7275	0	1	200	3.186e-07	0.003194		15.0009	413.144	4.5181	0	1	980	8.244e-07	0.01651
	14.9424	419.365	4.6633	0	1	200	3.271e-07	0.003241		14.9415	409.037	4.7503	0	1	200	3.197e-07	0.003212		15.0774	421.752	4.7143	0	1	990	8.27e-07	0.01659
	15.0183	422.22	4.985	0	1	200	3.282e-07	0.003258		15.0173	406.892	4.8258	0	1	200	3.205e-07	0.003229		15.1539	416.163	4.6457	0	1	990	8.291e-07	0.01667
	15.0941	420.794	4.6771	0	1	200	3.293e-07	0.003276		15.0932	410.739	4.7542	0	1	200	3.214e-07	0.003245		15.2305	422.267	4.6826	0	1	1000	8.317e-07	0.01676
	15.17	425.613	5.0771	0	1	200	3.304e-07	0.003294		15.169	410.685	4.9186	0	1	200	3.225e-07	0.003262		15.307	420.799	4.7768	0	1	1000	8.344e-07	0.01684
	15.2458	421.789	4.699	0	1	200	3.313e-07	0.00331		15.2448	412.415	4.7548	0	1	200	3.235e-07	0.003278		15.3835	423.122	4.6504	0	1	1000	8.367e-07	0.01693
	15.3217	427.858	5.1442	0	1	200	3.322e-07	0.003325		15.3207	413.635	5.0154	0	1	200	3.244e-07	0.003294		15.4601	424.829	4.9039	0	1	1000	8.389e-07	0.01701
	15.3975	424.005	4.7246	0	1	200	3.332e-07	0.003343		15.3965	414.474	4.7628	0	1	200	3.255e-07	0.003311		15.5366	423.962	4.6295	0	1	1000	8.413e-07	0.0171
	15.4734	432.663	5.2057	0	1	200	3.339e-07	0.003361		15.4724	416.826	5.1095	0	1	200	3.266e-07	0.003327		15.6131	428.783	5.0144	0	1	1000	8.438e-07	0.01718
	15.5492	426.887	4.7635	0	1	210	3.349e-07	0.003377		15.5482	415.106	4.7775	0	1	210	3.278e-07	0.003344		15.6897	424.497	4.6351	0	1	1000	8.461e-07	0.01727
	15.6251	436.742	5.2646	0	1	210	3.358e-07	0.003393		15.6241	421.186	5.184	0	1	210	3.284e-07	0.003361		15.7662	432.519	5.0946	0	1	1000	8.483e-07	0.01735
	15.7009	428.595	4.8171	0	1	210	3.368e-07	0.00341		15.6999	417.314	4.797	0	1	210	3.294e-07	0.003377		15.8427	425.415	4.6696	0	1	1000	8.506e-07	0.01744
	15.7768	438.748	5.3066	0	1	210	3.381e-07	0.003429		15.7758	424.788	5.2614	0	1	210	3.303e-07	0.003395		15.9193	435.908	5.1488	0	1	1000	8.53e-07	0.01752
	15.8526	430.476	4.8782	0	1	210	3.391e-07	0.003446		15.8516	418.673	4.8314	0	1	210	3.306e-07	0.003413		15.9958	427.921	4.7326	0	1	1000	8.551e-07	0.01761
	15.9285	441.244	5.3422	0	1	210	3.401e-07	0.003461		15.9275	427.715	5.327	0	1	210	3.315e-07	0.003429		16.0723	438.811	5.1611	0	1	1100	8.575e-07	0.01769
	16.0043	433.485	4.9481	0	1	210	3.409e-07	0.003477		16.0033	420.936	4.8691	0	1	210	3.328e-07	0.003445		16.1489	430.769	4.8308	0	1	1100	8.595e-07	0.01778
	16.0802	444.276	5.3672	0	1	210	3.419e-07	0.003496		16.0791	430.817	5.3764	0	1	210	3.341e-07	0.003463		16.2254	440.501	5.1507	0	1	1100	8.617e-07	0.01786
	16.156	435.278	5.0315	0	1	210	3.428e-07	0.003515		16.155	422.869	4.9199	0	1	210	3.351e-07	0.003482		16.302	433.229	4.9534	0	1	1100	8.64e-07	0.01795
	16.2319	446.544	5.3805	0	1	210	3.436e-07	0.003531		16.2308	433.007	5.4276	0	1	210	3.359e-07	0.003499		16.3785	441.728	5.1232	0	1	1100	8.664e-07	0.01803
	16.3077	439.218	5.1189	0	1	220	3.448e-07	0.003545		16.3067	424.599	4.9783	0	1	220	3.367e-07	0.003514		16.455	436.744	5.0988	0	1	1100	8.685e-07	0.01812
	16.3836	449.736	5.3884	0	1	220	3.458e-07	0.003562		16.3825	436.038	5.4542	0	1	220	3.378e-07	0.003529		16.5316	442.913	5.0798	0	1	1100	8.708e-07	0.0182
	16.4594	442.683	5.2143	0	1	220	3.471e-07	0.003581		16.4584	426.916	5.0507	0	1	220	3.387e-07	0.003546		16.6081	439.88	5.2363	0	1	1100	8.732e-07	0.01829
	16.5353	451.801	5.3902	0	1	220	3.48e-07	0.003597		16.5342	438.022	5.472	0	1	220	3.397e-07	0.003563		16.6846	442.346	5.045	0	1	1100	8.753e-07	0.01837
	16.6111	446.014	5.3123	0	1	220	3.485e-07	0.003611		16.6101	429.029	5.1335	0	1	220	3.406e-07	0.00358		16.7612	445.55	5.3597	0	1	1100	8.777e-07	0.01845
	16.687	453.572	5.3871	0	1	220	3.497e-07	0.003627		16.6859	440.26	5.49	0	1	220	3.414e-07	0.003596		16.8377	443.853	5.0241	0	1	1100	8.797e-07	0.01854
	16.7628	449.852	5.4163	0	1	220	3.512e-07	0.003645		16.7617	432.087	5.2261	0	1	220	3.422e-07	0.003613		16.9142	449.915	5.4695	0	1	1100	8.821e-07	0.01862
	16.8387	454.767	5.3827	0	1	220	3.523e-07	0.003663		16.8376	442.651	5.4978	0	1	220	3.433e-07	0.003629		16.9908	444.146	5.0323	0	1	1100	8.843e-07	0.01871
	16.9145	452.641	5.5217	0	1	220	3.526e-07	0.00368		16.9134	435.296	5.3188	0	1	220	3.445e-07	0.003645		17.0673	452.722	5.5504	0	1	1100	8.865e-07	0.01879
	16.9904	456.696	5.3792	0	1	220	3.531e-07	0.003696		16.9893	445.059	5.4946	0	1	220	3.45e-07	0.003662		17.1438	444.673	5.0769	0	1	1100	8.887e-07	0.01888
	17.0662	456	5.6227	0	1	230	3.542e-07	0.003714		17.0651	438.524	5.4208	0	1	230	3.457e-07	0.003679		17.2204	455.561	5.5839	0	1	1100	8.907e-07	0.01896
	17.1421	458.442	5.3807	0	1	230	3.553e-07	0.003732		17.141	444.632	5.4954	0	1	230	3.469e-07	0.003695		17.2969	446.683	5.1584	0	1	1100	8.93e-07	0.01905
	17.2179	460.17	5.723	0	1	230	3.564e-07	0.003747		17.2168	441.884	5.5241	0	1	230	3.48e-07	0.003711		17.3734	459.168	5.5894	0	1	1100	8.951e-07	0.01913
	17.2938	459.618	5.386	0	1	230	3.578e-07	0.003761		17.2927	448.149	5.4837	0	1	230	3.488e-07	0.003728		17.45	450.337	5.2637	0	1	1100	8.975e-07	0.01922
	17.3696	464.51	5.8081	0	1	230	3.587e-07	0.003779		17.3685	444.407	5.6267	0	1	230	3.499e-07	0.003747		17.5265	460.712	5.5648	0	1	1100	8.994e-07	0.01931
	17.4455	461.757	5.4022	0	1	230	3.594e-07	0.0038		17.4443	448.601	5.4877	0	1	230	3.507e-07	0.003764		17.6031	452.51	5.3981	0	1	1200	9.016e-07	0.01939
	17.5213	468.232	5.8902	0	1	230	3.605e-07	0.003817		17.5202	448.627	5.7345	0	1	230	3.518e-07	0.003781		17.6796	460.726	5.5208	0	1	1200	9.038e-07	0.01947
	17.5972	463.441	5.4231	0	1	230	3.615e-07	0.003833		17.596	449.526	5.4819	0	1	230	3.526e-07	0.003797		17.7561	456.642	5.5506	0	1	1200	9.059e-07	0.01956
	17.673	471.626	5.9634	0	1	230	3.622e-07	0.00385		17.6719	451.836	5.8255	0	1	230	3.533e-07	0.003814		17.8327	461.725	5.4792	0	1	1200	9.077e-07	0.01964
	17.7489	465.198	5.4528	0	1	230	3.632e-07	0.003868		17.7477	451.006	5.4849	0	1	230	3.543e-07	0.003832		17.9092	461.268	5.6972	0	1	1200	9.099e-07	0.01973
	17.8247	474.534	6.0231	0	1	240	3.644e-07	0.003884		17.8236	455.617	5.9186	0	1	240	3.549e-07	0.003849		17.9857	461.672	5.4338	0	1	1200	9.12e-07	0.01981
	17.9006	467.274	5.5008	0	1	240	3.653e-07	0.003898		17.8994	452.603	5.4979	0	1	240	3.559e-07	0.003865		18.0623	465.462	5.8225	0	1	1200	9.145e-07	0.0199
	17.9764	478.347	6.0684	0	1	240	3.661e-07	0.003912		17.9753	458.338	6.0024	0	1	240	3.572e-07	0.00388		18.1388	462.049	5.422	0	1	1200	9.165e-07	0.01998
	18.0523	469.566	5.56	0	1	240	3.67e-07	0.003929		18.0511	454.385	5.5226	0	1	240	3.579e-07	0.003897		18.2153	470.153	5.9307	0	1	1200	9.184e-07	0.02006
	18.1281	481.071	6.1044	0	1	240	3.679e-07	0.003948		18.127	462.685	6.0733	0	1	240	3.588e-07	0.003914		18.2919	462.867	5.4345	0	1
	18.204	471.47	5.6289	0	1	240	3.688e-07	0.003964		18.2028	455.473	5.5498	0	1	240	3.598e-07	0.00393		18.3684	473.355	5.991	0	1
	18.2799	484.024	6.1319	0	1	240	3.697e-07	0.003979		18.2786	464.201	6.135	0	1	240	3.606e-07	0.003947		18.4449	464.391	5.4861	0	1
	18.3557	474.436	5.7098	0	1	240	3.708e-07	0.003997		18.3545	457.173	5.6018	0	1	240	3.616e-07	0.003965		18.5215	475.275	6.0179	0	1
	18.4315	486.63	6.14	0	1	240	3.717e-07	0.004016		18.4303	467.675	6.1822	0	1	240	3.627e-07	0.003981		18.598	466.522	5.5777	0	1
	18.5074	476.952	5.8029	0	1	240	3.723e-07	0.004033		18.5062	458.916	5.6601	0	1	240	3.635e-07	0.003998		18.6745	478.026	6.0094	0	1
	18.5833	488.099	6.1499	0	1	250	3.732e-07	0.004048		18.582	469.546	6.2185	0	1	250	3.642e-07	0.004015		18.7511	468.927	5.7067	0	1
	18.6591	479.89	5.8961	0	1	250	3.745e-07	0.004065		18.6579	460.594	5.7233	0	1	250	3.652e-07	0.004032		18.8276	479.044	5.9704	0	1
	18.7349	490.639	6.1467	0	1	250	3.759e-07	0.004085		18.7337	472.728	6.2447	0	1	250	3.664e-07	0.004048		18.9041	472.119	5.8509	0	1
	18.8108	483.795	6.0019	0	1	250	3.764e-07	0.004103		18.8096	462.907	5.8094	0	1	250	3.674e-07	0.004065		18.9807	479.59	5.92	0	1
	18.8867	492.367	6.1357	0	1	250	3.772e-07	0.004118		18.8854	474.751	6.2526	0	1	250	3.682e-07	0.004082		19.0572	477.212	6.006	0	1
	18.9625	487.143	6.1139	0	1	250	3.782e-07	0.004134		18.9613	465.529	5.8933	0	1	250	3.689e-07	0.004098		19.1338	480.173	5.8659	0	1
	19.0383	494.133	6.1227	0	1	250	3.79e-07	0.004152		19.0371	475.616	6.2625	0	1	250	3.697e-07	0.004114		19.2103	480.184	6.1604	0	1
	19.1142	490.829	6.2384	0	1	250	3.8e-07	0.004168		19.1129	468.13	6.0012	0	1	250	3.705e-07	0.004131		19.2868	480.882	5.8227	0	1
	19.1901	494.502	6.1174	0	1	250	3.813e-07	0.004183		19.1888	477.642	6.2563	0	1	250	3.717e-07	0.004148		19.3634	485.348	6.2851	0	1
	19.2659	494.159	6.3384	0	1	250	3.826e-07	0.0042		19.2646	470.574	6.1047	0	1	250	3.729e-07	0.004164		19.4399	480.963	5.8075	0	1
	19.3417	496.938	6.1059	0	1	260	3.834e-07	0.004219		19.3405	479.333	6.2486	0	1	260	3.737e-07	0.004182		19.5164	488.706	6.3833	0	1
	19.4176	498.165	6.4475	0	1	260	3.839e-07	0.004237		19.4163	474.166	6.2168	0	1	260	3.747e-07	0.004199		19.593	481.351	5.8337	0	1
	19.4935	498.1	6.1022	0	1	260	3.848e-07	0.004253		19.4922	480.407	6.236	0	1	260	3.757e-07	0.004216		19.6695	491.618	6.4399	0	1
	19.5693	501.72	6.5443	0	1	260	3.859e-07	0.004269		19.568	477.444	6.3273	0	1	260	3.762e-07	0.004233		19.746	482.167	5.9101	0	1
	19.6451	499.474	6.0992	0	1	260	3.871e-07	0.004284		19.6439	481.709	6.2234	0	1	260	3.769e-07	0.004249		19.8226	495.001	6.4574	0	1
	19.721	505.522	6.6297	0	1	260	3.882e-07	0.004301		19.7197	480.565	6.441	0	1	260	3.776e-07	0.004267		19.8991	484.291	6.0099	0	1
	19.7969	500.946	6.1248	0	1	260	3.889e-07	0.004318		19.7955	482.041	6.211	0	1	260	3.786e-07	0.004283		19.9756	496.081	6.4292	0	1
	19.8727	508.838	6.7137	0	1	260	3.895e-07	0.004335		19.8714	484.229	6.541	0	1	260	3.797e-07	0.004299		20.0522	488.349	6.1472	0	1
	19.9485	502.817	6.1462	0	1	260	3.906e-07	0.004352		19.9472	484.022	6.2117	0	1	260	3.808e-07	0.004316		20.1287	497.507	6.3755	0	1
	20.0244	512.301	6.7806	0	1	260	3.916e-07	0.00437		20.0231	486.541	6.647	0	1	260	3.815e-07	0.004334		20.2052	491.075	6.3092	0	1
	20.1003	504.256	6.1882	0	1	270	3.924e-07	0.004388		20.0989	484.433	6.2055	0	1	270	3.82e-07	0.004351		20.2818	497.978	6.3127	0	1
	20.1761	515.858	6.8252	0	1	270	3.933e-07	0.004406		20.1748	489.947	6.7384	0	1	270	3.83e-07	0.004366		20.3583	495.21	6.4744	0	1
	20.2519	506.605	6.2426	0	1	270	3.942e-07	0.004421		20.2506	485.583	6.224	0	1	270	3.841e-07	0.004382		20.4348	497.357	6.2579	0	1
	20.3278	518.082	6.872	0	1	270	3.952e-07	0.004437		20.3265	493.651	6.8163	0	1	270	3.85e-07	0.0044		20.5114	499.524	6.6279	0	1
	20.4037	508.225	6.3074	0	1	270	3.962e-07	0.004455		20.4023	487.461	6.2437	0	1	270	3.858e-07	0.004417		20.5879	496.714	6.2145	0	1
	20.4795	520.282	6.8999	0	1	270	3.972e-07	0.004471		20.4781	496.76	6.8874	0	1	270	3.863e-07	0.004434		20.6644	503.796	6.7522	0	1
	20.5553	511.366	6.3872	0	1	270	3.981e-07	0.004486		20.554	488.97	6.2847	0	1	270	3.872e-07	0.004449		20.741	498.335	6.2125	0	1
	20.6312	523.318	6.9122	0	1	270	3.989e-07	0.004504		20.6298	499.921	6.9422	0	1	270	3.885e-07	0.004467		20.8175	508.378	6.837	0	1
	20.7071	513.283	6.4834	0	1	270	3.999e-07	0.004522		20.7057	490.055	6.3363	0	1	270	3.896e-07	0.004486		20.8941	499.339	6.2438	0	1
	20.7829	525.696	6.9137	0	1	270	4.009e-07	0.00454		20.7815	501.364	6.9905	0	1	270	3.903e-07	0.004502		20.9706	509.227	6.8775	0	1
	20.8587	516.719	6.5855	0	1	280	4.017e-07	0.004557		20.8574	492.771	6.3978	0	1	280	3.914e-07	0.004518		21.0471	500.753	6.3263	0	1
	20.9346	526.568	6.9123	0	1	280	4.026e-07	0.004572		20.9332	503.87	7.0172	0	1	280	3.923e-07	0.004534		21.1237	513.117	6.877	0	1
	21.0105	519.482	6.6947	0	1	280	4.035e-07	0.004588		21.0091	494.459	6.4839	0	1	280	3.931e-07	0.004551		21.2002	501.952	6.4452	0	1
	21.0863	528.412	6.8946	0	1	280	4.047e-07	0.004606		21.0849	505.934	7.0281	0	1	280	3.937e-07	0.004568		21.2767	513.557	6.841	0	1
	21.1621	522.58	6.8079	0	1	280	4.056e-07	0.004623		21.1608	496.03	6.5722	0	1	280	3.942e-07	0.004587		21.3533	505.388	6.6007	0	1
	21.238	530.788	6.8757	0	1	280	4.063e-07	0.004641		21.2366	508.174	7.0322	0	1	280	3.952e-07	0.004605		21.4298	514.814	6.783	0	1
	21.3139	527.035	6.928	0	1	280	4.075e-07	0.004658		21.3124	499.806	6.6725	0	1	280	3.962e-07	0.004623		21.5063	510.219	6.7727	0	1
	21.3897	532.007	6.8561	0	1	280	4.088e-07	0.004677		21.3883	510.482	7.0207	0	1	280	3.971e-07	0.004641		21.5829	514.8	6.7095	0	1
	21.4655	530.151	7.0431	0	1	280	4.096e-07	0.004695		21.4641	502.154	6.7857	0	1	280	3.981e-07	0.004657		21.6594	513.492	6.9413	0	1
	21.5414	532.42	6.8378	0	1	280	4.102e-07	0.004711		21.54	511.179	7.0108	0	1	280	3.988e-07	0.004672		21.7359	514.612	6.646	0	1
	21.6173	533.407	7.1648	0	1	290	4.11e-07	0.004725		21.6158	505.055	6.9015	0	1	290	3.996e-07	0.004689		21.8125	518.176	7.0967	0	1
	21.6931	534.095	6.8267	0	1	290	4.12e-07	0.004742		21.6917	514.168	6.9888	0	1	290	4.004e-07	0.004705		21.889	516.259	6.6059	0	1
	21.7689	537.1	7.2694	0	1	290	4.131e-07	0.00476		21.7675	507.791	7.0182	0	1	290	4.01e-07	0.004722		21.9655	522.015	7.2113	0	1
	21.8448	535.815	6.8221	0	1	290	4.141e-07	0.004776		21.8434	513.768	6.9728	0	1	290	4.019e-07	0.004739		22.0421	516.11	6.6052	0	1
	21.9207	540.799	7.3641	0	1	290	4.148e-07	0.004791		21.9192	511.175	7.1357	0	1	290	4.03e-07	0.004754		22.1186	526.372	7.2868	0	1
	21.9965	536.083	6.8274	0	1	290	4.155e-07	0.004808		21.9951	515.066	6.9488	0	1	290	4.039e-07	0.004769		22.1952	516.412	6.6546	0	1
	22.0723	543.811	7.4559	0	1	290	4.165e-07	0.004825		22.0709	514.981	7.2535	0	1	290	4.048e-07	0.004785		22.2717	529.651	7.3165	0	1
	22.1482	538.205	6.8437	0	1	290	4.173e-07	0.004843		22.1467	515.827	6.9338	0	1	290	4.057e-07	0.004802		22.3482	518.738	6.75	0	1
	22.224	547.086	7.5335	0	1	290	4.18e-07	0.00486		22.2226	518.154	7.3655	0	1	290	4.064e-07	0.00482		22.4248	530.49	7.3022	0	1
	22.2999	539.778	6.8768	0	1	290	4.188e-07	0.004875		22.2984	516.833	6.9253	0	1	290	4.072e-07	0.004837		22.5013	521.346	6.8887	0	1
	22.3757	549.812	7.5889	0	1	300	4.195e-07	0.004892		22.3743	521.298	7.4643	0	1	300	4.08e-07	0.004853		22.5778	532.091	7.2496	0	1
	22.4516	541.064	6.93	0	1	300	4.205e-07	0.004911		22.4501	517.2	6.9295	0	1	300	4.088e-07	0.00487		22.6544	524.531	7.0564	0	1
	22.5274	552.001	7.6432	0	1	300	4.217e-07	0.004929		22.526	524.102	7.5621	0	1	300	4.097e-07	0.004888		22.7309	533.15	7.1725	0	1
	22.6033	542.672	6.9866	0	1	300	4.228e-07	0.004944		22.6018	519.337	6.9465	0	1	300	4.104e-07	0.004905		22.8074	528.774	7.2363	0	1
	22.6791	555.652	7.6646	0	1	300	4.237e-07	0.00496		22.6777	527.031	7.6394	0	1	300	4.113e-07	0.004921		22.884	532.732	7.0941	0	1
	22.755	544.899	7.0657	0	1	300	4.248e-07	0.004978		22.7535	519.742	6.9754	0	1	300	4.124e-07	0.004937		22.9605	532.507	7.4103	0	1
	22.8308	557.181	7.6807	0	1	300	4.259e-07	0.004997		22.8293	530.434	7.6986	0	1	300	4.136e-07	0.004952		23.037	532.178	7.0272	0	1
	22.9067	548.112	7.1593	0	1	300	4.267e-07	0.005012		22.9052	520.733	7.0143	0	1	300	4.144e-07	0.004969		23.1136	537.329	7.5629	0	1
	22.9825	559.053	7.6834	0	1	300	4.275e-07	0.005027		22.981	533.402	7.7464	0	1	300	4.15e-07	0.004987		23.1901	531.884	6.9951	0	1
	23.0584	549.98	7.2601	0	1	300	4.281e-07	0.005043		23.0569	522.392	7.0735	0	1	300	4.157e-07	0.005005		23.2666	541.08	7.6721	0	1
	23.1342	561.274	7.6742	0	1	310	4.287e-07	0.005061		23.1327	536.07	7.7859	0	1	310	4.165e-07	0.005022		23.3432	533.687	7.0103	0	1
	23.2101	553.149	7.3699	0	1	310	4.297e-07	0.005078		23.2086	523.822	7.1535	0	1	310	4.171e-07	0.005038		23.4197	544.8	7.7345	0	1
	23.2859	562.512	7.6548	0	1	310	4.305e-07	0.005094		23.2844	537.26	7.8018	0	1	310	4.179e-07	0.005056		23.4962	534.059	7.0774	0	1
	23.3618	555.78	7.4955	0	1	310	4.317e-07	0.005111		23.3603	526.095	7.235	0	1	310	4.19e-07	0.005072		23.5728	547.088	7.7486	0	1
	23.4376	564.911	7.6312	0	1	310	4.329e-07	0.005127		23.4361	539.248	7.8049	0	1	310	4.2e-07	0.005088		23.6493	536.703	7.1843	0	1
	23.5135	559.404	7.6223	0	1	310	4.34e-07	0.005146		23.5119	529.007	7.3415	0	1	310	4.209e-07	0.005106		23.7258	548.415	7.7118	0	1
	23.5893	565.114	7.6075	0	1	310	4.348e-07	0.005164		23.5878	540.735	7.7982	0	1	310	4.216e-07	0.005123		23.8024	538.673	7.3391	0	1
	23.6652	562.693	7.7466	0	1	310	4.354e-07	0.005181		23.6636	531.591	7.4554	0	1	310	4.225e-07	0.005139		23.8789	549.313	7.6467	0	1
	23.741	566.572	7.579	0	1	310	4.36e-07	0.005197		23.7395	541.713	7.7802	0	1	310	4.234e-07	0.005156		23.9555	543.118	7.5191	0	1
	23.8169	566.165	7.8708	0	1	310	4.368e-07	0.005215		23.8153	534.55	7.5748	0	1	310	4.24e-07	0.005175		24.032	550.585	7.5574	0	1
	23.8927	567.023	7.5564	0	1	320	4.38e-07	0.005232		23.8912	543.655	7.7503	0	1	320	4.247e-07	0.005193		24.1085	547.004	7.7047	0	1
	23.9686	569.172	7.9905	0	1	320	4.389e-07	0.005248		23.967	537.5	7.7026	0	1	320	4.256e-07	0.005209		24.1851	550.473	7.4689	0	1
	24.0444	569.416	7.5387	0	1	320	4.396e-07	0.005265		24.0429	543.796	7.7323	0	1	320	4.266e-07	0.005224		24.2616	550.812	7.8837	0	1
	24.1203	572.72	8.1061	0	1	320	4.405e-07	0.005281		24.1187	540.128	7.8303	0	1	320	4.274e-07	0.00524		24.3381	550.007	7.4143	0	1
	24.1961	569.28	7.5418	0	1	320	4.414e-07	0.005299		24.1946	544.69	7.7044	0	1	320	4.279e-07	0.005256		24.4147	554.908	8.0308	0	1
	24.272	575.7	8.2035	0	1	320	4.422e-07	0.005315		24.2704	544.279	7.9535	0	1	320	4.288e-07	0.005273		24.4912	549.573	7.3883	0	1
	24.3478	571.394	7.5469	0	1	320	4.432e-07	0.005332		24.3462	546.407	7.6753	0	1	320	4.297e-07	0.005291		24.5677	558.809	8.1319	0	1
	24.4237	578.521	8.2837	0	1	320	4.443e-07	0.005348		24.4221	547.575	8.0755	0	1	320	4.305e-07	0.005309		24.6443	549.334	7.4133	0	1
	24.4995	572.107	7.5694	0	1	320	4.451e-07	0.005365		24.4979	547.322	7.6548	0	1	320	4.312e-07	0.005326		24.7208	562.287	8.1795	0	1
	24.5754	582.431	8.351	0	1	320	4.46e-07	0.005382		24.5738	549.966	8.1932	0	1	320	4.32e-07	0.005342		24.7973	551.182	7.4942	0	1
	24.6512	574.073	7.6133	0	1	330	4.47e-07	0.005399		24.6496	547.39	7.6463	0	1	330	4.326e-07	0.005358		24.8739	565.204	8.1734	0	1
	24.7271	584.909	8.4048	0	1	330	4.478e-07	0.005416		24.7255	553.998	8.2891	0	1	330	4.335e-07	0.005375		24.9504	554.201	7.6228	0	1
	24.8029	573.622	7.6655	0	1	330	4.488e-07	0.005433		24.8013	548.552	7.6514	0	1	330	4.347e-07	0.00539		25.0269	566.206	8.1235	0	1
	24.8788	587.782	8.4366	0	1	330	4.497e-07	0.00545		24.8772	557.202	8.3834	0	1	330	4.351e-07	0.005407		25.1035	557.15	7.7943	0	1
	24.9546	576.767	7.7467	0	1	330	4.506e-07	0.005466		24.953	549.308	7.6672	0	1	330	4.357e-07	0.005424		25.18	567.031	8.0383	0	1
	25.0305	588.789	8.4604	0	1	330	4.513e-07	0.005483		25.0289	559.521	8.4499	0	1	330	4.369e-07	0.005442		25.2565	560.5	7.9846	0	1
	25.1063	579.527	7.8288	0	1	330	4.521e-07	0.005499		25.1047	550.302	7.6989	0	1	330	4.377e-07	0.005459		25.3331	567.056	7.9395	0	1
	25.1822	591.438	8.4596	0	1	330	4.531e-07	0.005517		25.1805	561.797	8.5104	0	1	330	4.385e-07	0.005476		25.4096	565.225	8.1786	0	1
	25.258	582.165	7.9324	0	1	330	4.54e-07	0.005536		25.2564	552.13	7.7554	0	1	330	4.394e-07	0.005493		25.4862	565.554	7.8566	0	1
	25.3339	592.594	8.4482	0	1	330	4.551e-07	0.005553		25.3322	564.862	8.55	0	1	330	4.401e-07	0.00551		25.5627	569.005	8.3587	0	1
	25.4097	583.913	8.052	0	1	340	4.561e-07	0.005567		25.4081	553.351	7.8249	0	1	340	4.411e-07	0.005526		25.6392	565.394	7.8005	0	1
	25.4856	594.347	8.4272	0	1	340	4.566e-07	0.005583		25.4839	566.034	8.5682	0	1	340	4.421e-07	0.005542		25.7158	573.245	8.4901	0	1
	25.5614	586.568	8.1815	0	1	340	4.576e-07	0.005601		25.5598	555.494	7.9064	0	1	340	4.427e-07	0.00556		25.7923	566.638	7.7813	0	1
	25.6373	596.088	8.396	0	1	340	4.587e-07	0.005618		25.6356	568.894	8.5772	0	1	340	4.435e-07	0.005576		25.8688	576.906	8.5793	0	1
	25.7132	589.302	8.3083	0	1	340	4.595e-07	0.005635		25.7115	557.97	8.0107	0	1	340	4.442e-07	0.005593		25.9454	566.168	7.8244	0	1
	25.789	597.023	8.3653	0	1	340	4.604e-07	0.005651		25.7873	570.078	8.5765	0	1	340	4.446e-07	0.00561		26.0219	579.871	8.6135	0	1
	25.8648	591.767	8.4489	0	1	340	4.613e-07	0.005668		25.8631	560.901	8.1204	0	1	340	4.451e-07	0.005626		26.0984	568.098	7.9243	0	1
	25.9407	598.104	8.3286	0	1	340	4.622e-07	0.005687		25.939	572.424	8.5513	0	1	340	4.461e-07	0.005642		26.175	581.564	8.5958	0	1
	26.0166	596.401	8.5808	0	1	340	4.632e-07	0.005704		26.0148	563.085	8.2584	0	1	340	4.471e-07	0.005659		26.2515	571.716	8.069	0	1
	26.0924	597.879	8.3006	0	1	340	4.641e-07	0.005719		26.0907	573.344	8.5223	0	1	340	4.478e-07	0.005676		26.328	583.403	8.5211	0	1
	26.1682	598.478	8.7073	0	1	350	4.65e-07	0.005735		26.1665	566.577	8.3843	0	1	350	4.486e-07	0.005692		26.4046	573.988	8.2609	0	1
	26.2441	599.03	8.2744	0	1	350	4.659e-07	0.005754		26.2424	574.431	8.4909	0	1	350	4.497e-07	0.00571		26.4811	582.95	8.4295	0	1
	26.32	602.753	8.832	0	1	350	4.664e-07	0.005773		26.3182	569.283	8.5114	0	1	350	4.505e-07	0.00573		26.5576	578.113	8.4562	0	1
	26.3958	600.144	8.2559	0	1	350	4.673e-07	0.005789		26.3941	575.12	8.453	0	1	350	4.509e-07	0.005748		26.6342	583.691	8.3244	0	1
	26.4716	605.931	8.9335	0	1	350	4.685e-07	0.005804		26.4699	572.311	8.6476	0	1	350	4.516e-07	0.005763		26.7107	582.839	8.654	0	1
	26.5475	601.02	8.2525	0	1	350	4.695e-07	0.005821		26.5457	576.104	8.4148	0	1	350	4.524e-07	0.005778		26.7873	582.634	8.2358	0	1
	26.6234	608.956	9.03	0	1	350	4.704e-07	0.005839		26.6216	575.207	8.7763	0	1	350	4.532e-07	0.005795		26.8638	586.523	8.8287	0	1
	26.6992	601.629	8.2738	0	1	350	4.709e-07	0.005856		26.6974	576.447	8.3889	0	1	350	4.541e-07	0.005812		26.9403	582.885	8.1812	0	1
	26.775	611.089	9.1113	0	1	350	4.714e-07	0.005872		26.7733	577.75	8.9047	0	1	350	4.549e-07	0.005827		27.0169	590.579	8.9573	0	1
	26.8509	602.98	8.302	0	1	350	4.724e-07	0.005887		26.8491	576.857	8.3692	0	1	350	4.558e-07	0.005844		27.0934	582.48	8.1819	0	1
	26.9268	613.965	9.1654	0	1	360	4.732e-07	0.005905		26.925	581.591	9.0198	0	1	360	4.565e-07	0.005862		27.1699	594.013	9.0312	0	1
	27.0026	605.109	8.3461	0	1	360	4.744e-07	0.005922		27.0008	578.601	8.3629	0	1	360	4.573e-07	0.005879		27.2465	583.608	8.2428	0	1
	27.0784	615.037	9.2088	0	1	360	4.754e-07	0.005938		27.0767	585.47	9.1181	0	1	360	4.581e-07	0.005895		27.323	596.755	9.0437	0	1
	27.1543	605.532	8.4199	0	1	360	4.761e-07	0.005955		27.1525	578.72	8.366	0	1	360	4.588e-07	0.005912		27.3995	584.93	8.3569	0	1
	27.2302	618.969	9.2305	0	1	360	4.77e-07	0.005972		27.2284	587.225	9.2077	0	1	360	4.597e-07	0.005929		27.4761	597.998	9.0012	0	1
	27.306	607.234	8.5085	0	1	360	4.777e-07	0.00599		27.3042	579.711	8.3926	0	1	360	4.606e-07	0.005946		27.5526	587.633	8.517	0	1
	27.3818	620.554	9.2444	0	1	360	4.786e-07	0.006006		27.38	590.654	9.2793	0	1	360	4.613e-07	0.005963		27.6291	598.567	8.9179	0	1
	27.4577	609.555	8.6113	0	1	360	4.799e-07	0.006021		27.4559	581.074	8.4394	0	1	360	4.617e-07	0.005979		27.7057	590.749	8.7233	0	1
	27.5336	622.272	9.2261	0	1	360	4.807e-07	0.006039		27.5317	593.582	9.3197	0	1	360	4.624e-07	0.005996		27.7822	599.958	8.8054	0	1
	27.6094	611.714	8.7328	0	1	360	4.813e-07	0.006058		27.6076	581.631	8.4943	0	1	360	4.633e-07	0.006015		27.8587	596.02	8.9337	0	1
	27.6852	622.568	9.2006	0	1	370	4.822e-07	0.006076		27.6834	595.117	9.3519	0	1	370	4.64e-07	0.006032		27.9353	598.597	8.7023	0	1
	27.7611	615.455	8.8562	0	1	370	4.831e-07	0.00609		27.7593	583.265	8.5759	0	1	370	4.645e-07	0.006048		28.0118	599.818	9.1326	0	1
	27.837	624.157	9.1722	0	1	370	4.839e-07	0.006106		27.8351	597.234	9.3631	0	1	370	4.656e-07	0.006064		28.0883	599.077	8.6231	0	1
	27.9128	616.495	8.9952	0	1	370	4.846e-07	0.006126		27.911	585.127	8.6743	0	1	370	4.664e-07	0.006081		28.1649	604.178	9.3108	0	1
	27.9886	624.812	9.1292	0	1	370	4.854e-07	0.006144		27.9868	598.767	9.3578	0	1	370	4.668e-07	0.006099		28.2414	598.202	8.5768	0	1
	28.0645	620.054	9.1407	0	1	370	4.863e-07	0.006158		28.0627	587.687	8.7807	0	1	370	4.677e-07	0.006115		28.3179	607.694	9.4202	0	1
	28.1404	625.922	9.0859	0	1	370	4.871e-07	0.006174		28.1385	600.181	9.3319	0	1	370	4.683e-07	0.006131		28.3945	598.118	8.5888	0	1
	28.2162	623.495	9.2792	0	1	370	4.881e-07	0.006192		28.2143	590.567	8.913	0	1	370	4.692e-07	0.006148		28.471	611.2	9.4732	0	1
	28.292	626.143	9.0473	0	1	370	4.891e-07	0.00621		28.2902	601.925	9.3085	0	1	370	4.702e-07	0.006165		28.5476	599.99	8.6595	0	1
	28.3679	626.352	9.4132	0	1	370	4.9e-07	0.006226		28.366	592.97	9.0503	0	1	370	4.707e-07	0.006184		28.6241	613.158	9.4684	0	1
	28.4437	626.882	9.0119	0	1	380	4.905e-07	0.006242		28.4419	603.239	9.2655	0	1	380	4.714e-07	0.0062		28.7006	600.776	8.7996	0	1
	28.5196	628.994	9.5496	0	1	380	4.915e-07	0.006258		28.5177	596.804	9.1861	0	1	380	4.723e-07	0.006215		28.7772	613.889	9.407	0	1
	28.5954	627.471	8.9853	0	1	380	4.926e-07	0.006275		28.5936	603.832	9.2217	0	1	380	4.728e-07	0.006232		28.8537	604.004	8.9821	0	1
	28.6713	632.457	9.6643	0	1	380	4.933e-07	0.006293		28.6694	599.625	9.3348	0	1	380	4.734e-07	0.006248		28.9302	614.902	9.3111	0	1
	28.7471	627.78	8.966	0	1	380	4.943e-07	0.00631		28.7453	603.577	9.1758	0	1	380	4.741e-07	0.006266		29.0068	608.118	9.1979	0	1
	28.823	634.961	9.7703	0	1	380	4.951e-07	0.006328		28.8211	601.73	9.4737	0	1	380	4.746e-07	0.006285		29.0833	614.902	9.1877	0	1
	28.8988	629.612	8.9734	0	1	380	4.957e-07	0.006346		28.8969	604.404	9.1365	0	1	380	4.755e-07	0.006301		29.1598	612.229	9.4149	0	1
	28.9747	638.38	9.8671	0	1	380	4.966e-07	0.006364		28.9728	604.7	9.6112	0	1	380	4.764e-07	0.006318		29.2364	614.037	9.074	0	1
	29.0505	630.672	8.9974	0	1	380	4.973e-07	0.006379		29.0486	604.985	9.105	0	1	380	4.772e-07	0.006335		29.3129	616.314	9.6172	0	1
	29.1264	640.382	9.9273	0	1	380	4.979e-07	0.006395		29.1245	609.261	9.7356	0	1	380	4.781e-07	0.006352		29.3894	613	8.9937	0	1
	29.2022	631.851	9.0351	0	1	390	4.991e-07	0.006413		29.2003	605.72	9.0855	0	1	390	4.79e-07	0.006367		29.466	620.701	9.7729	0	1
	29.2781	643.247	9.9748	0	1	390	5.005e-07	0.00643		29.2762	612.019	9.8486	0	1	390	4.799e-07	0.006383		29.5425	613.199	8.957	0	1
	29.3539	632.784	9.0988	0	1	390	5.013e-07	0.006446		29.352	605.648	9.0805	0	1	390	4.809e-07	0.0064		29.619	624.379	9.8707	0	1
	29.4298	645.324	10.0088	0	1	390	5.016e-07	0.006461		29.4279	614.742	9.9475	0	1	390	4.814e-07	0.006417		29.6956	613.761	8.9928	0	1
	29.5056	633.894	9.1826	0	1	390	5.023e-07	0.006479		29.5037	607.147	9.0958	0	1	390	4.817e-07	0.006436		29.7721	626.835	9.9141	0	1
	29.5815	646.449	10.0102	0	1	390	5.032e-07	0.006498		29.5795	617.567	10.0214	0	1	390	4.82e-07	0.006453		29.8486	615.237	9.0937	0	1
	29.6573	636.213	9.2784	0	1	390	5.042e-07	0.006514		29.6554	607.742	9.12	0	1	390	4.828e-07	0.006469		29.9252	628.983	9.8874	0	1
	29.7332	647.614	10.0081	0	1	390	5.052e-07	0.006529		29.7312	620.52	10.0735	0	1	390	4.837e-07	0.006486		30.0017	616.588	9.2499	0	1
	29.809	638.047	9.3956	0	1	390	5.058e-07	0.006545		29.8071	610.881	9.1691	0	1	390	4.844e-07	0.006503		30.0783	629.643	9.8064	0	1
	29.8849	649.385	9.9882	0	1	390	5.068e-07	0.006564		29.8829	622.484	10.1201	0	1	390	4.851e-07	0.006519		30.1548	620.546	9.4498	0	1
	29.9607	639.89	9.5333	0	1	400	5.077e-07	0.006582		29.9588	611.673	9.2481	0	1	400	4.859e-07	0.006535		30.2313	630.586	9.6911	0	1
	30.0366	650.598	9.9444	0	1	400	5.083e-07	0.006597		30.0346	624.306	10.1364	0	1	400	4.868e-07	0.006552		30.3079	623.289	9.6794	0	1
	30.1124	642.336	9.6703	0	1	400	5.091e-07	0.006613		30.1105	612.314	9.3376	0	1	400	4.875e-07	0.006571		30.3844	629.933	9.5631	0	1
	30.1883	651.646	9.8978	0	1	400	5.099e-07	0.006632		30.1863	626.736	10.1286	0	1	400	4.882e-07	0.006588		30.4609	627.39	9.8946	0	1
	30.2641	646.036	9.815	0	1	400	5.107e-07	0.00665		30.2622	614.63	9.4456	0	1	400	4.889e-07	0.006604		30.5375	629.55	9.4492	0	1
	30.34	652.275	9.853	0	1	400	5.115e-07	0.006666		30.338	628.121	10.1141	0	1	400	4.898e-07	0.00662		30.614	632.107	10.0941	0	1
	30.4158	647.629	9.9691	0	1	400	5.127e-07	0.006682		30.4138	616.743	9.5738	0	1	400	4.905e-07	0.006636		30.6905	628.613	9.3791	0	1
	30.4917	652.81	9.8005	0	1	400	5.134e-07	0.006699		30.4897	629.421	10.0852	0	1	400	4.909e-07	0.006653		30.7671	636.449	10.2433	0	1
	30.5675	650.789	10.1211	0	1	400	5.14e-07	0.006717		30.5655	620.506	9.7073	0	1	400	4.913e-07	0.00667		30.8436	628.338	9.3578	0	1
	30.6434	652.017	9.7584	0	1	400	5.148e-07	0.006733		30.6414	630.429	10.0401	0	1	400	4.922e-07	0.006687		30.9201	639.779	10.335	0	1
	30.7192	654.704	10.2561	0	1	410	5.156e-07	0.006749		30.7172	623.087	9.8595	0	1	410	4.931e-07	0.006704		30.9967	628.75	9.4093	0	1
	30.7951	654.013	9.7206	0	1	410	5.166e-07	0.006766		30.7931	631.495	9.9949	0	1	410	4.942e-07	0.006721		31.0732	642.551	10.3417	0	1
	30.8709	656.877	10.3899	0	1	410	5.177e-07	0.006782		30.8689	626.192	10.006	0	1	410	4.948e-07	0.006737		31.1497	629.667	9.5289	0	1
	30.9468	653.717	9.6952	0	1	410	5.184e-07	0.0068		30.9448	631.878	9.9399	0	1	410	4.952e-07	0.006753		31.2263	645.265	10.289	0	1
	31.0226	659.264	10.5105	0	1	410	5.193e-07	0.006817		31.0206	628.628	10.1533	0	1	410	4.96e-07	0.00677		31.3028	632.265	9.7056	0	1
	31.0985	654.278	9.6909	0	1	410	5.202e-07	0.006833		31.0965	632.165	9.8929	0	1	410	4.97e-07	0.006787		31.3794	644.767	10.2037	0	1
	31.1743	662.889	10.6041	0	1	410	5.207e-07	0.006851		31.1723	631.484	10.3079	0	1	410	4.979e-07	0.006804		31.4559	635.274	9.923	0	1
	31.2502	654.822	9.6943	0	1	410	5.213e-07	0.006869		31.2481	633.255	9.8462	0	1	410	4.986e-07	0.006822		31.5324	644.396	10.0716	0	1
	31.326	665.44	10.685	0	1	410	5.224e-07	0.006886		31.324	635.075	10.4376	0	1	410	4.992e-07	0.00684		31.609	639.552	10.1597	0	1
	31.4019	655.954	9.7269	0	1	410	5.232e-07	0.006903		31.3998	632.799	9.8145	0	1	410	4.997e-07	0.006859		31.6855	644.086	9.9373	0	1
	31.4777	666.592	10.7544	0	1	420	5.238e-07	0.006922		31.4757	638.031	10.5688	0	1	420	5.003e-07	0.006876		31.762	644.468	10.3813	0	1
	31.5536	656.872	9.7859	0	1	420	5.248e-07	0.006938		31.5515	632.729	9.8025	0	1	420	5.011e-07	0.006891		31.8386	643.436	9.8277	0	1
	31.6294	670.249	10.7859	0	1	420	5.254e-07	0.006955		31.6274	640.934	10.6803	0	1	420	5.017e-07	0.006908		31.9151	648.288	10.5763	0	1
	31.7053	658.559	9.8579	0	1	420	5.263e-07	0.006971		31.7032	634.799	9.7961	0	1	420	5.024e-07	0.006925		31.9916	643.172	9.7618	0	1
	31.7811	671.02	10.7978	0	1	420	5.275e-07	0.006986		31.7791	644.852	10.7663	0	1	420	5.031e-07	0.006941		32.0682	653.014	10.7041	0	1
	31.857	659.768	9.951	0	1	420	5.282e-07	0.007003		31.8549	634.563	9.8101	0	1	420	5.038e-07	0.006957		32.1447	643	9.7597	0	1
	31.9328	672.705	10.7929	0	1	420	5.288e-07	0.00702		31.9307	646.682	10.8391	0	1	420	5.046e-07	0.006973		32.2212	655.554	10.7733	0	1
	32.0087	661.582	10.0713	0	1	420	5.295e-07	0.007037		32.0066	635.982	9.8575	0	1	420	5.055e-07	0.00699		32.2978	642.403	9.8328	0	1
	32.0845	673.664	10.7656	0	1	420	5.303e-07	0.007054		32.0824	648.784	10.893	0	1	420	5.064e-07	0.007006		32.3743	657.399	10.7699	0	1
	32.1604	664.286	10.2025	0	1	420	5.311e-07	0.007071		32.1583	638.476	9.9178	0	1	420	5.073e-07	0.007023		32.4508	644.328	9.9741	0	1
	32.2362	675.327	10.7249	0	1	430	5.321e-07	0.007089		32.2341	651.181	10.9101	0	1	430	5.078e-07	0.00704		32.5274	659.382	10.699	0	1
	32.3121	666.602	10.3436	0	1	430	5.329e-07	0.007105		32.31	638.692	10.0014	0	1	430	5.083e-07	0.007057		32.6039	647.313	10.1705	0	1
	32.388	676.169	10.6799	0	1	430	5.336e-07	0.007121		32.3858	653.167	10.9175	0	1	430	5.092e-07	0.007073		32.6804	659.331	10.5788	0	1
	32.4638	668.13	10.5	0	1	430	5.344e-07	0.007137		32.4617	641.21	10.1058	0	1	430	5.1e-07	0.007091		32.757	651.109	10.4006	0	1
	32.5396	675.919	10.6189	0	1	430	5.35e-07	0.007154		32.5375	655.257	10.9066	0	1	430	5.105e-07	0.007108		32.8335	659.395	10.4435	0	1
	32.6155	671.749	10.6577	0	1	430	5.36e-07	0.007171		32.6133	642.885	10.2309	0	1	430	5.11e-07	0.007127		32.91	655.702	10.6454	0	1
	32.6913	677.298	10.5622	0	1	430	5.368e-07	0.007189		32.6892	655.716	10.8747	0	1	430	5.12e-07	0.007144		32.9866	658.765	10.3069	0	1
	32.7672	674.153	10.8143	0	1	430	5.373e-07	0.007206		32.765	644.988	10.3686	0	1	430	5.133e-07	0.007159		33.0631	659.462	10.8724	0	1
	32.843	677.624	10.5031	0	1	430	5.381e-07	0.007222		32.8409	657.012	10.8269	0	1	430	5.14e-07	0.007176		33.1397	656.948	10.205	0	1
	32.9189	677.527	10.9636	0	1	430	5.387e-07	0.00724		32.9167	648.046	10.5202	0	1	430	5.143e-07	0.007192		33.2162	664.423	11.0495	0	1
	32.9948	678.024	10.4555	0	1	440	5.394e-07	0.007257		32.9926	658.073	10.7747	0	1	440	5.149e-07	0.00721		33.2927	657.389	10.1473	0	1
	33.0706	679.919	11.112	0	1	440	5.407e-07	0.007272		33.0684	650.295	10.6746	0	1	440	5.154e-07	0.007227		33.3693	668.093	11.1687	0	1
	33.1465	678.079	10.4235	0	1	440	5.416e-07	0.007288		33.1443	658.726	10.7122	0	1	440	5.159e-07	0.007243		33.4458	656.822	10.1683	0	1
	33.2223	683.132	11.2421	0	1	440	5.423e-07	0.007307		33.2201	653.688	10.8373	0	1	440	5.167e-07	0.00726		33.5223	670.956	11.2139	0	1
	33.2981	677.951	10.404	0	1	440	5.433e-07	0.007324		33.296	658.686	10.6566	0	1	440	5.177e-07	0.007277		33.5989	657.886	10.2596	0	1
	33.374	685.228	11.3507	0	1	440	5.441e-07	0.007339		33.3718	656.302	10.9919	0	1	440	5.185e-07	0.007292		33.6754	672.901	11.1853	0	1
	33.4498	679.109	10.3954	0	1	440	5.445e-07	0.007356		33.4476	659.929	10.5991	0	1	440	5.19e-07	0.007309		33.7519	660.367	10.4209	0	1
	33.5257	688.415	11.4465	0	1	440	5.455e-07	0.007374		33.5235	660.809	11.1408	0	1	440	5.195e-07	0.007327		33.8285	674.091	11.0948	0	1
	33.6016	679.735	10.4256	0	1	440	5.462e-07	0.007393		33.5993	659.089	10.5624	0	1	440	5.199e-07	0.007344		33.905	662.781	10.6381	0	1
	33.6774	690.882	11.5113	0	1	440	5.467e-07	0.00741		33.6752	663.229	11.2803	0	1	440	5.208e-07	0.007361		33.9815	673.736	10.9602	0	1
	33.7533	680.62	10.4654	0	1	450	5.476e-07	0.007424		33.751	659.899	10.5246	0	1	450	5.219e-07	0.007377		34.0581	666.005	10.8919	0	1
	33.8291	692.766	11.5535	0	1	450	5.485e-07	0.007441		33.8269	665.855	11.4038	0	1	450	5.225e-07	0.007394		34.1346	673.296	10.8103	0	1
	33.9049	681.656	10.5255	0	1	450	5.491e-07	0.00746		33.9027	661.414	10.5052	0	1	450	5.23e-07	0.007413		34.2111	671.596	11.1314	0	1
	33.9808	695.053	11.5785	0	1	450	5.496e-07	0.007479		33.9786	669.275	11.5086	0	1	450	5.235e-07	0.007431		34.2877	672.205	10.6718	0	1
	34.0566	682.898	10.6289	0	1	450	5.505e-07	0.007495		34.0544	661.886	10.5223	0	1	450	5.242e-07	0.007448		34.3642	676.031	11.3508	0	1
	34.1325	696.678	11.5736	0	1	450	5.514e-07	0.007511		34.1302	671.627	11.5923	0	1	450	5.252e-07	0.007464		34.4408	671.748	10.5739	0	1
	34.2084	684.863	10.7422	0	1	450	5.523e-07	0.007527		34.2061	662.457	10.5491	0	1	450	5.258e-07	0.00748		34.5173	679.699	11.5283	0	1
	34.2842	698.224	11.5493	0	1	450	5.531e-07	0.007545		34.2819	674.756	11.6479	0	1	450	5.262e-07	0.007497		34.5938	671.984	10.5413	0	1
	34.3601	686.488	10.8651	0	1	450	5.537e-07	0.007562		34.3578	663.241	10.5952	0	1	450	5.269e-07	0.007513		34.6704	683.337	11.63	0	1
	34.4359	699.262	11.514	0	1	450	5.545e-07	0.007578		34.4336	677.417	11.6862	0	1	450	5.278e-07	0.00753		34.7469	671.674	10.5831	0	1
	34.5117	688.403	11.019	0	1	460	5.554e-07	0.007594		34.5095	665.505	10.6705	0	1	460	5.287e-07	0.007547		34.8234	686.199	11.6462	0	1
	34.5876	699.914	11.4595	0	1	460	5.563e-07	0.007612		34.5853	679.887	11.6963	0	1	460	5.293e-07	0.007563		34.9	672.44	10.6987	0	1
	34.6634	691.529	11.1729	0	1	460	5.57e-07	0.007629		34.6612	667.064	10.771	0	1	460	5.302e-07	0.007579		34.9765	688.565	11.5909	0	1
	34.7393	700.515	11.3961	0	1	460	5.572e-07	0.007646		34.737	679.938	11.6897	0	1	460	5.31e-07	0.007596		35.053	674.885	10.8817	0	1
	34.8151	693.548	11.3374	0	1	460	5.577e-07	0.007662		34.8129	668.811	10.8877	0	1	460	5.318e-07	0.007613		35.1296	688.136	11.4853	0	1
	34.891	701.237	11.3334	0	1	460	5.585e-07	0.007681		34.8887	683.295	11.6593	0	1	460	5.324e-07	0.007631		35.2061	678.418	11.1174	0	1
	34.9669	697.466	11.4995	0	1	460	5.595e-07	0.007697		34.9645	670.129	11.0228	0	1	460	5.333e-07	0.007647		35.2826	688.232	11.3355	0	1
	35.0427	701.195	11.2676	0	1	460	5.603e-07	0.007712		35.0404	683.932	11.6147	0	1	460	5.34e-07	0.007664		35.3592	681.968	11.3736	0	1
	35.1185	699.97	11.6665	0	1	460	5.609e-07	0.007729		35.1162	673.041	11.1756	0	1	460	5.344e-07	0.007683		35.4357	686.749	11.1809	0	1
	35.1944	701.308	11.2085	0	1	460	5.614e-07	0.007748		35.1921	685.168	11.5603	0	1	460	5.348e-07	0.0077		35.5122	685.381	11.6311	0	1
	35.2702	702.879	11.8223	0	1	470	5.624e-07	0.007766		35.2679	675.974	11.3366	0	1	470	5.35e-07	0.007717		35.5888	686.172	11.0421	0	1
	35.3461	701.657	11.1628	0	1	470	5.632e-07	0.007782		35.3438	684.587	11.498	0	1	470	5.358e-07	0.007733		35.6653	690.411	11.8424	0	1
	35.4219	706.246	11.9595	0	1	470	5.641e-07	0.007797		35.4196	678.874	11.5045	0	1	470	5.367e-07	0.007749		35.7418	685.859	10.9544	0	1
	35.4978	702.173	11.1243	0	1	470	5.651e-07	0.007815		35.4955	685.601	11.4296	0	1	470	5.373e-07	0.007766		35.8184	694.634	11.989	0	1
	35.5737	709.208	12.0835	0	1	470	5.654e-07	0.007832		35.5713	682.38	11.6663	0	1	470	5.378e-07	0.007783		35.8949	685.347	10.9337	0	1
	35.6495	701.922	11.1188	0	1	470	5.66e-07	0.007848		35.6471	685.229	11.3688	0	1	470	5.384e-07	0.0078		35.9715	698.018	12.0699	0	1
	35.7253	711.3	12.19	0	1	470	5.669e-07	0.007864		35.723	684.808	11.8301	0	1	470	5.396e-07	0.007817		36.048	685.416	10.9982	0	1
	35.8012	702.927	11.1272	0	1	470	5.677e-07	0.007882		35.7988	686.543	11.3111	0	1	470	5.402e-07	0.007833		36.1245	700.769	12.0677	0	1
	35.877	712.95	12.2695	0	1	470	5.687e-07	0.007899		35.8747	688.607	11.9865	0	1	470	5.405e-07	0.007851		36.2011	686.952	11.1421	0	1
	35.9529	703.533	11.1545	0	1	470	5.695e-07	0.007915		35.9505	686.751	11.263	0	1	470	5.414e-07	0.007867		36.2776	702.916	11.9967	0	1
	36.0287	716.357	12.3223	0	1	480	5.701e-07	0.007933		36.0264	690.786	12.123	0	1	480	5.423e-07	0.007883		36.3541	689.846	11.3527	0	1
	36.1046	704.896	11.2082	0	1	480	5.705e-07	0.00795		36.1022	686.216	11.2323	0	1	480	5.431e-07	0.0079		36.4307	702.237	11.8664	0	1
	36.1805	717.665	12.3498	0	1	480	5.711e-07	0.007967		36.1781	695.276	12.2375	0	1	480	5.436e-07	0.007918		36.5072	692.564	11.6042	0	1
	36.2563	705.648	11.3022	0	1	480	5.72e-07	0.007984		36.2539	687.808	11.2255	0	1	480	5.441e-07	0.007936		36.5837	701.799	11.7025	0	1
	36.3321	719.693	12.3555	0	1	480	5.728e-07	0.008001		36.3298	697.083	12.3369	0	1	480	5.448e-07	0.007954		36.6603	697.239	11.8691	0	1
	36.408	706.104	11.4039	0	1	480	5.734e-07	0.00802		36.4056	688.313	11.2404	0	1	480	5.454e-07	0.007971		36.7368	700.925	11.5385	0	1
	36.4838	721.661	12.3362	0	1	480	5.741e-07	0.008037		36.4814	700.395	12.4099	0	1	480	5.463e-07	0.007988		36.8133	701.247	12.1161	0	1
	36.5597	708.895	11.53	0	1	480	5.747e-07	0.008055		36.5573	688.567	11.2761	0	1	480	5.47e-07	0.008005		36.8899	699.629	11.4025	0	1
	36.6355	722.446	12.301	0	1	480	5.753e-07	0.008072		36.6331	701.067	12.4578	0	1	480	5.474e-07	0.008021		36.9664	705.223	12.3222	0	1
	36.7114	711.276	11.6857	0	1	480	5.762e-07	0.008088		36.709	689.488	11.3434	0	1	480	5.479e-07	0.008037		37.0429	699.19	11.3331	0	1
	36.7873	722.152	12.2485	0	1	490	5.772e-07	0.008104		36.7848	704.046	12.4839	0	1	490	5.487e-07	0.008053		37.1195	709.412	12.4673	0	1
	36.8631	713.829	11.8396	0	1	490	5.778e-07	0.00812		36.8607	691.641	11.4346	0	1	490	5.498e-07	0.008069		37.196	698.487	11.3441	0	1
	36.9389	723.389	12.1802	0	1	490	5.781e-07	0.008137		36.9365	706.692	12.4761	0	1	490	5.504e-07	0.008087		37.2725	712.465	12.527	0	1
	37.0148	717.002	12.0097	0	1	490	5.792e-07	0.008153		37.0124	693.279	11.5402	0	1	490	5.513e-07	0.008104		37.3491	699.728	11.4279	0	1
	37.0906	724.132	12.1058	0	1	490	5.801e-07	0.008171		37.0882	706.914	12.4565	0	1	490	5.519e-07	0.00812		37.4256	714.909	12.4944	0	1
	37.1665	719.062	12.1827	0	1	490	5.805e-07	0.008187		37.1641	694.755	11.6792	0	1	490	5.523e-07	0.008137		37.5022	701.054	11.5927	0	1
	37.2423	724.379	12.0281	0	1	490	5.814e-07	0.008204		37.2399	709.756	12.4132	0	1	490	5.53e-07	0.008154		37.5787	715.559	12.3904	0	1
	37.3182	722.28	12.3609	0	1	490	5.822e-07	0.008222		37.3157	697.167	11.8309	0	1	490	5.537e-07	0.00817		37.6552	703.428	11.8245	0	1
	37.3941	724.472	11.9633	0	1	490	5.827e-07	0.00824		37.3916	710.279	12.3519	0	1	490	5.541e-07	0.008187		37.7318	715.701	12.2324	0	1
	37.4699	724.899	12.5256	0	1	490	5.83e-07	0.008255		37.4674	700.531	11.9871	0	1	490	5.545e-07	0.008204		37.8083	707.478	12.0903	0	1
	37.5457	724.265	11.9062	0	1	500	5.839e-07	0.008271		37.5433	710.644	12.286	0	1	500	5.557e-07	0.008221		37.8848	715.354	12.056	0	1
	37.6216	727.224	12.6778	0	1	500	5.848e-07	0.008289		37.6191	703.002	12.1592	0	1	500	5.565e-07	0.008239		37.9614	712.178	12.3703	0	1
	37.6974	724.782	11.8555	0	1	500	5.853e-07	0.008309		37.695	711.041	12.218	0	1	500	5.57e-07	0.008256		38.0379	714.338	11.9018	0	1
	37.7733	730.331	12.8152	0	1	500	5.862e-07	0.008325		37.7708	705.585	12.3424	0	1	500	5.579e-07	0.008271		38.1144	715.854	12.6187	0	1
	37.8491	724.955	11.8339	0	1	500	5.871e-07	0.00834		37.8467	710.609	12.136	0	1	500	5.582e-07	0.008288		38.191	712.159	11.779	0	1
	37.925	733.185	12.9366	0	1	500	5.877e-07	0.008357		37.9225	709.068	12.5136	0	1	500	5.585e-07	0.008305		38.2675	720.036	12.8113	0	1
	38.0009	725.495	11.8317	0	1	500	5.883e-07	0.008374		37.9983	710.912	12.0691	0	1	500	5.595e-07	0.008322		38.344	711.662	11.7258	0	1
	38.0767	736.06	13.0186	0	1	500	5.889e-07	0.008391		38.0742	711.993	12.6757	0	1	500	5.604e-07	0.008338		38.4206	723.874	12.9241	0	1
	38.1525	725.805	11.8432	0	1	500	5.898e-07	0.008407		38.15	709.933	12.0097	0	1	500	5.609e-07	0.008355		38.4971	713.1	11.7456	0	1
	38.2284	739.047	13.0866	0	1	500	5.903e-07	0.008423		38.2259	715.191	12.8277	0	1	500	5.614e-07	0.008373		38.5736	726.616	12.9508	0	1
	38.3042	726.942	11.8991	0	1	510	5.908e-07	0.008442		38.3017	711.17	11.9679	0	1	510	5.621e-07	0.008389		38.6502	712.489	11.8597	0	1
	38.3801	740.663	13.1256	0	1	510	5.915e-07	0.00846		38.3776	717.645	12.9668	0	1	510	5.629e-07	0.008406		38.7267	729.113	12.8959	0	1
	38.4559	726.776	11.9703	0	1	510	5.923e-07	0.008474		38.4534	712.112	11.9453	0	1	510	5.635e-07	0.008423		38.8032	715.343	12.0542	0	1
	38.5318	741.626	13.1393	0	1	510	5.932e-07	0.00849		38.5293	720.973	13.07	0	1	510	5.637e-07	0.00844		38.8798	729.427	12.7787	0	1
	38.6077	729.083	12.0694	0	1	510	5.936e-07	0.008508		38.6051	712.704	11.9356	0	1	510	5.642e-07	0.008457		38.9563	717.751	12.3121	0	1
	38.6835	744.073	13.1236	0	1	510	5.94e-07	0.008528		38.681	723.461	13.158	0	1	510	5.651e-07	0.008472		39.0328	728.873	12.6096	0	1
	38.7593	729.567	12.2017	0	1	510	5.949e-07	0.008543		38.7568	713.497	11.965	0	1	510	5.659e-07	0.00849		39.1094	722.205	12.5917	0	1
	38.8352	744.284	13.0937	0	1	510	5.958e-07	0.008558		38.8326	726.059	13.2208	0	1	510	5.665e-07	0.008509		39.1859	728.035	12.4259	0	1
	38.911	732.586	12.3461	0	1	510	5.963e-07	0.008577		38.9085	713.732	12.0201	0	1	510	5.674e-07	0.008526		39.2625	726.612	12.869	0	1
	38.9869	745.41	13.0417	0	1	510	5.973e-07	0.008597		38.9843	728.192	13.2574	0	1	510	5.679e-07	0.008544		39.339	727.41	12.2603	0	1
	39.0627	735.099	12.5042	0	1	520	5.979e-07	0.008614		39.0602	715.395	12.0963	0	1	520	5.683e-07	0.008561		39.4155	731.243	13.1042	0	1
	39.1386	746.768	12.9664	0	1	520	5.983e-07	0.008629		39.136	730.887	13.2603	0	1	520	5.689e-07	0.008578		39.4921	725.231	12.1476	0	1
	39.2145	737.452	12.6826	0	1	520	5.994e-07	0.008644		39.2119	717.45	12.202	0	1	520	5.698e-07	0.008593		39.5686	734.418	13.2745	0	1
	39.2903	746.126	12.8944	0	1	520	6.001e-07	0.008662		39.2877	731.115	13.2529	0	1	520	5.706e-07	0.008609		39.6451	725.253	12.1106	0	1
	39.3661	739.61	12.862	0	1	520	6.009e-07	0.008678		39.3636	719.255	12.3304	0	1	520	5.712e-07	0.008625		39.7217	737.997	13.373	0	1
	39.442	746.713	12.8114	0	1	520	6.017e-07	0.008696		39.4394	733.08	13.2118	0	1	520	5.722e-07	0.008641		39.7982	725.675	12.1667	0	1
	39.5178	742.942	13.0418	0	1	520	6.02e-07	0.008713		39.5152	720.451	12.4754	0	1	520	5.728e-07	0.008659		39.8747	741.321	13.3775	0	1
	39.5937	746.861	12.7289	0	1	520	6.023e-07	0.00873		39.5911	733.695	13.1513	0	1	520	5.734e-07	0.008676		39.9513	726.805	12.3173	0	1
	39.6695	745.115	13.2225	0	1	520	6.029e-07	0.008747		39.6669	722.667	12.6401	0	1	520	5.74e-07	0.008693		40.0278	742.279	13.3003	0	1
	39.7454	746.574	12.6631	0	1	520	6.039e-07	0.008765		39.7428	734.593	13.0839	0	1	520	5.748e-07	0.00871		40.1043	728.917	12.5271	0	1
	39.8213	748.168	13.3822	0	1	530	6.047e-07	0.008782		39.8186	725.726	12.816	0	1	530	5.756e-07	0.008726		40.1809	742.099	13.1495	0	1
	39.8971	746.857	12.6017	0	1	530	6.05e-07	0.008796		39.8945	734.839	13.0063	0	1	530	5.762e-07	0.008743		40.2574	732.247	12.7934	0	1
	39.9729	752.109	13.5337	0	1	530	6.057e-07	0.008812		39.9703	728.345	12.9977	0	1	530	5.77e-07	0.00876		40.3339	742.355	12.9681	0	1
	40.0488	747.205	12.5606	0	1	530	6.066e-07	0.008831		40.0462	734.972	12.9202	0	1	530	5.777e-07	0.008778		40.4105	735.835	13.0833	0	1
	40.1246	753.713	13.6655	0	1	530	6.075e-07	0.008848		40.122	732.077	13.1794	0	1	530	5.782e-07	0.008796		40.487	741.089	12.7829	0	1
	40.2005	747.695	12.5431	0	1	530	6.08e-07	0.008865		40.1978	735.267	12.8391	0	1	530	5.786e-07	0.008812		40.5635	740.406	13.3604	0	1
	40.2763	757.231	13.7625	0	1	530	6.085e-07	0.008882		40.2737	734.909	13.355	0	1	530	5.792e-07	0.008829		40.6401	739.398	12.6264	0	1
	40.3522	746.702	12.554	0	1	530	6.09e-07	0.0089		40.3495	735.909	12.7661	0	1	530	5.799e-07	0.008845		40.7166	745.751	13.5876	0	1
	40.4281	759.515	13.8454	0	1	530	6.096e-07	0.008917		40.4254	737.484	13.5243	0	1	530	5.803e-07	0.008863		40.7932	738.715	12.5353	0	1
	40.5039	748.281	12.5844	0	1	530	6.102e-07	0.008934		40.5012	737.085	12.706	0	1	530	5.807e-07	0.00888		40.8697	749.468	13.7481	0	1
	40.5798	761.22	13.9023	0	1	540	6.107e-07	0.008949		40.5771	740.195	13.6784	0	1	540	5.815e-07	0.008895		40.9462	739.067	12.5245	0	1
	40.6556	748.949	12.658	0	1	540	6.115e-07	0.008965		40.6529	735.919	12.6759	0	1	540	5.82e-07	0.008911		41.0228	752.25	13.822	0	1
	40.7314	762.548	13.9221	0	1	540	6.124e-07	0.008983		40.7288	743.522	13.7997	0	1	540	5.831e-07	0.008928		41.0993	739.259	12.5962	0	1
	40.8073	750.408	12.7462	0	1	540	6.132e-07	0.009		40.8046	736.312	12.6533	0	1	540	5.843e-07	0.008944		41.1758	754.612	13.7862	0	1
	40.8831	764.05	13.9167	0	1	540	6.136e-07	0.009016		40.8805	745.785	13.9088	0	1	540	5.845e-07	0.008962		41.2524	739.185	12.7639	0	1
	40.959	751.068	12.8659	0	1	540	6.138e-07	0.009033		40.9563	735.859	12.6651	0	1	540	5.85e-07	0.008979		41.3289	755.938	13.682	0	1
	41.0349	766.428	13.8886	0	1	540	6.144e-07	0.00905		41.0321	748.107	13.983	0	1	540	5.859e-07	0.008997		41.4054	742.068	13.0169	0	1
	41.1107	753.874	13.0047	0	1	540	6.155e-07	0.009066		41.108	736.98	12.6968	0	1	540	5.862e-07	0.009014		41.482	756.485	13.524	0	1
	41.1866	766.881	13.8275	0	1	540	6.164e-07	0.009083		41.1838	750.814	14.0268	0	1	540	5.867e-07	0.009031		41.5585	746.086	13.2932	0	1
	41.2624	754.77	13.1647	0	1	540	6.169e-07	0.009102		41.2597	738.589	12.7659	0	1	540	5.872e-07	0.009048		41.635	755.823	13.3225	0	1
	41.3382	767.392	13.7644	0	1	550	6.172e-07	0.009124		41.3355	752.872	14.0492	0	1	550	5.878e-07	0.009066		41.7116	751.233	13.5847	0	1
	41.4141	757.689	13.3398	0	1	550	6.179e-07	0.009143		41.4114	739.44	12.8638	0	1	550	5.888e-07	0.009086		41.7881	753.648	13.1368	0	1
	41.4899	768.682	13.681	0	1	550	6.19e-07	0.009157		41.4872	754.397	14.0446	0	1	550	5.894e-07	0.009103		41.8646	755.22	13.8639	0	1
	41.5658	760.067	13.5315	0	1	550	6.196e-07	0.009172		41.5631	740.894	12.9782	0	1	550	5.899e-07	0.009119		41.9412	752.736	12.9898	0	1
	41.6416	768.381	13.5922	0	1	550	6.199e-07	0.009189		41.6389	756.186	14.009	0	1	550	5.906e-07	0.009135		42.0177	760.152	14.079	0	1
	41.7175	763.736	13.7145	0	1	550	6.202e-07	0.009207		41.7147	742.652	13.1192	0	1	550	5.912e-07	0.009152		42.0942	751.125	12.9084	0	1
	41.7934	768.504	13.5025	0	1	550	6.207e-07	0.009223		41.7906	756.69	13.9576	0	1	550	5.916e-07	0.009169		42.1708	762.694	14.2156	0	1
	41.8692	766.349	13.9055	0	1	550	6.212e-07	0.009237		41.8664	744.992	13.2883	0	1	550	5.924e-07	0.009184		42.2473	751.139	12.9194	0	1
	41.945	769.056	13.4193	0	1	550	6.218e-07	0.009254		41.9423	758.074	13.8838	0	1	550	5.934e-07	0.009201		42.3239	766.102	14.2466	0	1
	42.0209	769.708	14.0812	0	1	550	6.225e-07	0.009273		42.0181	748.384	13.4635	0	1	550	5.938e-07	0.009219		42.4004	751.592	13.0324	0	1
	42.0967	768.502	13.3462	0	1	560	6.229e-07	0.009293		42.094	758.178	13.801	0	1	560	5.943e-07	0.009235		42.4769	767.493	14.202	0	1
	42.1726	772.066	14.2515	0	1	560	6.237e-07	0.009309		42.1698	750.908	13.6483	0	1	560	5.949e-07	0.009251		42.5535	753.433	13.2278	0	1
	42.2484	768.534	13.2955	0	1	560	6.247e-07	0.009322		42.2457	759.036	13.7129	0	1	560	5.956e-07	0.009268		42.63	767.709	14.0763	0	1
	42.3243	774.587	14.3937	0	1	560	6.249e-07	0.009339		42.3215	753.075	13.8475	0	1	560	5.961e-07	0.009284		42.7065	756.739	13.4901	0	1
	42.4002	769.217	13.2605	0	1	560	6.255e-07	0.009358		42.3974	758.335	13.6221	0	1	560	5.968e-07	0.009301		42.7831	768.027	13.8841	0	1
	42.476	777.477	14.5073	0	1	560	6.266e-07	0.009374		42.4732	755.671	14.0297	0	1	560	5.976e-07	0.009317		42.8596	759.354	13.7946	0	1
	42.5518	768.69	13.2593	0	1	560	6.27e-07	0.009391		42.549	758.425	13.5387	0	1	560	5.982e-07	0.009334		42.9361	767.502	13.6821	0	1
	42.6277	780.461	14.6025	0	1	560	6.274e-07	0.009409		42.6249	758.816	14.2148	0	1	560	5.99e-07	0.009352		43.0127	764.905	14.0969	0	1
	42.7035	769.602	13.2839	0	1	560	6.281e-07	0.009426		42.7007	759.006	13.4654	0	1	560	5.996e-07	0.00937		43.0892	765.257	13.4961	0	1
	42.7794	782.137	14.6652	0	1	560	6.285e-07	0.009442		42.7766	763.257	14.3748	0	1	560	6.001e-07	0.009386		43.1657	768.699	14.3621	0	1
	42.8552	769.758	13.3339	0	1	570	6.292e-07	0.009458		42.8524	759.035	13.4068	0	1	570	6.006e-07	0.009403		43.2423	764.15	13.3548	0	1
	42.9311	784.678	14.696	0	1	570	6.301e-07	0.009474		42.9283	765.578	14.5151	0	1	570	6.01e-07	0.00942		43.3188	773.587	14.5543	0	1
	43.007	771.737	13.4132	0	1	570	6.307e-07	0.009491		43.0041	759.36	13.378	0	1	570	6.019e-07	0.009436		43.3953	763.78	13.2992	0	1
	43.0828	786.49	14.7037	0	1	570	6.31e-07	0.009509		43.08	767.661	14.6422	0	1	570	6.026e-07	0.009452		43.4719	777.158	14.6686	0	1
	43.1586	772.371	13.5295	0	1	570	6.315e-07	0.009527		43.1558	759.067	13.3704	0	1	570	6.032e-07	0.009469		43.5484	763.473	13.3388	0	1
	43.2345	786.399	14.6781	0	1	570	6.325e-07	0.009544		43.2317	770.96	14.7276	0	1	570	6.039e-07	0.009487		43.625	779.614	14.6902	0	1
	43.3103	773.47	13.659	0	1	570	6.333e-07	0.009559		43.3075	759.547	13.382	0	1	570	6.046e-07	0.009504		43.7015	764.577	13.4754	0	1
	43.3862	787.785	14.6297	0	1	570	6.337e-07	0.009577		43.3833	772.724	14.7927	0	1	570	6.053e-07	0.009522		43.778	780.573	14.6027	0	1
	43.462	775.072	13.8239	0	1	570	6.34e-07	0.009595		43.4592	760.058	13.4415	0	1	570	6.061e-07	0.009538		43.8546	767.001	13.7016	0	1
	43.5379	789.767	14.5624	0	1	570	6.347e-07	0.009611		43.535	775.368	14.8354	0	1	570	6.064e-07	0.009554		43.9311	780.746	14.4441	0	1
	43.6138	778.217	14.0042	0	1	580	6.353e-07	0.009626		43.6109	761.035	13.5285	0	1	580	6.071e-07	0.00957		44.0076	769.754	13.9871	0	1
	43.6896	788.931	14.474	0	1	580	6.36e-07	0.009643		43.6867	776.414	14.8311	0	1	580	6.078e-07	0.009587		44.0842	781.356	14.2366	0	1
	43.7654	780.468	14.1902	0	1	580	6.37e-07	0.009661		43.7626	763.241	13.6255	0	1	580	6.079e-07	0.009605		44.1607	774.718	14.2968	0	1
	43.8413	790.162	14.3755	0	1	580	6.373e-07	0.00968		43.8384	778.329	14.8043	0	1	580	6.088e-07	0.009623		44.2372	779.792	14.0282	0	1
	43.9171	782.977	14.3904	0	1	580	6.379e-07	0.009697		43.9143	764.59	13.7722	0	1	580	6.095e-07	0.00964		44.3138	779.137	14.5973	0	1
	43.993	788.894	14.2867	0	1	580	6.383e-07	0.009713		43.9901	779.093	14.7664	0	1	580	6.101e-07	0.009657		44.3903	777.668	13.8482	0	1
	44.0688	785.723	14.585	0	1	580	6.386e-07	0.009731		44.0659	766.578	13.9326	0	1	580	6.108e-07	0.009673		44.4668	782.5	14.8555	0	1
	44.1447	789.667	14.189	0	1	580	6.395e-07	0.009749		44.1418	779.653	14.6951	0	1	580	6.114e-07	0.009689		44.5434	777.522	13.7273	0	1
	44.2206	788.733	14.7774	0	1	580	6.403e-07	0.009766		44.2176	769.427	14.1017	0	1	580	6.122e-07	0.009706		44.6199	787.092	15.0398	0	1
	44.2964	790.067	14.1067	0	1	580	6.406e-07	0.009782		44.2935	780.532	14.6044	0	1	580	6.127e-07	0.009723		44.6964	776.305	13.7013	0	1
	44.3722	791.246	14.9541	0	1	590	6.411e-07	0.009797		44.3693	770.863	14.2988	0	1	590	6.132e-07	0.00974		44.773	791.015	15.1178	0	1
	44.4481	789.351	14.0411	0	1	590	6.417e-07	0.009814		44.4452	781.397	14.515	0	1	590	6.137e-07	0.009757		44.8495	776.487	13.7636	0	1
	44.5239	794.855	15.1077	0	1	590	6.42e-07	0.009832		44.521	773.987	14.4957	0	1	590	6.144e-07	0.009774		44.926	791.977	15.0952	0	1
	44.5998	789.399	13.9895	0	1	590	6.427e-07	0.009849		44.5969	780.696	14.4125	0	1	590	6.15e-07	0.009792		45.0026	777.355	13.9292	0	1
	44.6756	798.211	15.2389	0	1	590	6.434e-07	0.009865		44.6727	776.691	14.6942	0	1	590	6.154e-07	0.009809		45.0791	793.69	14.9872	0	1
	44.7515	789.284	13.9716	0	1	590	6.437e-07	0.009881		44.7486	781.644	14.317	0	1	590	6.161e-07	0.009824		45.1557	780.538	14.1852	0	1
	44.8274	799.82	15.3542	0	1	590	6.445e-07	0.009898		44.8244	779.307	14.886	0	1	590	6.168e-07	0.009839		45.2322	794.013	14.8071	0	1
	44.9032	790.725	13.9793	0	1	590	6.453e-07	0.009916		44.9002	781.358	14.2271	0	1	590	6.174e-07	0.009856		45.3087	783.322	14.4871	0	1
	44.979	802.727	15.4216	0	1	590	6.457e-07	0.009932		44.9761	783.428	15.0641	0	1	590	6.179e-07	0.009873		45.3853	792.496	14.5972	0	1
	45.0549	789.709	14.0149	0	1	590	6.463e-07	0.009948		45.0519	780.787	14.1574	0	1	590	6.189e-07	0.00989		45.4618	788.944	14.8031	0	1
	45.1307	804.417	15.4738	0	1	600	6.47e-07	0.009966		45.1278	785.945	15.2328	0	1	600	6.196e-07	0.009908		45.5383	791.121	14.3803	0	1
	45.2066	791.342	14.0907	0	1	600	6.475e-07	0.009985		45.2036	781.118	14.1124	0	1	600	6.2e-07	0.009926		45.6149	792.345	15.1103	0	1
	45.2824	806.348	15.4916	0	1	600	6.48e-07	0.01		45.2795	788.599	15.3657	0	1	600	6.208e-07	0.009942		45.6914	790.372	14.2089	0	1
	45.3583	792.34	14.1924	0	1	600	6.489e-07	0.01002		45.3553	782.232	14.0796	0	1	600	6.214e-07	0.009958		45.7679	796.825	15.35	0	1
	45.4342	807.92	15.4663	0	1	600	6.495e-07	0.01004		45.4312	790.323	15.4746	0	1	600	6.217e-07	0.009976		45.8445	788.668	14.1054	0	1
	45.51	793.745	14.3195	0	1	600	6.499e-07	0.01005		45.507	780.906	14.0886	0	1	600	6.225e-07	0.009993		45.921	800.478	15.5029	0	1
	45.5858	808.607	15.4279	0	1	600	6.503e-07	0.01007		45.5828	794.29	15.5554	0	1	600	6.232e-07	0.01001		45.9975	787.32	14.0963	0	1
	45.6617	795.464	14.4809	0	1	600	6.508e-07	0.01009		45.6587	782.164	14.1309	0	1	600	6.238e-07	0.01003		46.0741	803.251	15.5605	0	1
	45.7375	809.175	15.3615	0	1	600	6.514e-07	0.0101		45.7345	795.472	15.6089	0	1	600	6.245e-07	0.01004		46.1506	788.659	14.1993	0	1
	45.8134	797.882	14.6583	0	1	600	6.518e-07	0.01012		45.8104	781.664	14.1935	0	1	600	6.249e-07	0.01006		46.2271	804.658	15.5107	0	1
	45.8892	809.734	15.2731	0	1	610	6.525e-07	0.01014		45.8862	797.903	15.6198	0	1	610	6.256e-07	0.01008		46.3037	790.16	14.4021	0	1
	45.9651	800.287	14.847	0	1	610	6.531e-07	0.01015		45.9621	783.472	14.2882	0	1	610	6.263e-07	0.01009		46.3802	805.898	15.3741	0	1
	46.041	810.902	15.1745	0	1	610	6.538e-07	0.01017		46.0379	799.711	15.6084	0	1	610	6.269e-07	0.01011		46.4567	793.243	14.6736	0	1
	46.1168	802.684	15.0503	0	1	610	6.545e-07	0.01019		46.1138	785.17	14.4208	0	1	610	6.274e-07	0.01013		46.5333	806.145	15.1653	0	1
	46.1926	811.736	15.0662	0	1	610	6.547e-07	0.0102		46.1896	799.832	15.5681	0	1	610	6.28e-07	0.01014		46.6098	797.893	14.9905	0	1
	46.2685	805.718	15.2573	0	1	610	6.554e-07	0.01022		46.2654	787.529	14.5688	0	1	610	6.285e-07	0.01016		46.6864	805.114	14.9432	0	1
	46.3443	809.979	14.9671	0	1	610	6.56e-07	0.01024		46.3413	801.278	15.4994	0	1	610	6.29e-07	0.01018		46.7629	801.425	15.3207	0	1
	46.4202	808.092	15.4582	0	1	610	6.566e-07	0.01026		46.4171	788.457	14.7456	0	1	610	6.297e-07	0.0102		46.8394	802.524	14.7292	0	1
	46.496	810.279	14.8757	0	1	610	6.572e-07	0.01027		46.493	802.285	15.4185	0	1	610	6.303e-07	0.01021		46.916	805.699	15.6121	0	1
	46.5719	812.068	15.6479	0	1	610	6.579e-07	0.01029		46.5688	791.294	14.9399	0	1	610	6.31e-07	0.01023		46.9925	802.73	14.5606	0	1
	46.6478	809.639	14.7872	0	1	620	6.587e-07	0.01031		46.6447	803.348	15.3191	0	1	620	6.317e-07	0.01025		47.069	809.895	15.8368	0	1
	46.7236	814.909	15.8181	0	1	620	6.588e-07	0.01032		46.7205	793.919	15.1406	0	1	620	6.322e-07	0.01026		47.1456	800.19	14.4916	0	1
	46.7994	810.498	14.7257	0	1	620	6.591e-07	0.01034		46.7964	803.012	15.2155	0	1	620	6.326e-07	0.01028		47.2221	814.406	15.9677	0	1
	46.8753	817.488	15.972	0	1	620	6.597e-07	0.01036		46.8722	797.28	15.3485	0	1	620	6.332e-07	0.0103		47.2986	801.066	14.513	0	1
	46.9511	810.206	14.6986	0	1	620	6.604e-07	0.01037		46.9481	803.732	15.1071	0	1	620	6.34e-07	0.01031		47.3752	816.878	15.994	0	1
	47.027	819.531	16.0917	0	1	620	6.61e-07	0.01039		47.0239	799.37	15.5511	0	1	620	6.347e-07	0.01033		47.4517	801.746	14.6455	0	1
	47.1028	809.412	14.6844	0	1	620	6.618e-07	0.01041		47.0997	802.321	15.0115	0	1	620	6.352e-07	0.01035		47.5282	818.02	15.912	0	1
	47.1787	821.478	16.1834	0	1	620	6.621e-07	0.01042		47.1756	802.678	15.7453	0	1	620	6.356e-07	0.01037		47.6048	803.319	14.8688	0	1
	47.2546	810.354	14.7131	0	1	620	6.624e-07	0.01044		47.2514	802.402	14.9282	0	1	620	6.362e-07	0.01038		47.6813	818.746	15.7378	0	1
	47.3304	823.631	16.2513	0	1	620	6.631e-07	0.01046		47.3273	806.077	15.9286	0	1	620	6.369e-07	0.0104		47.7578	807.086	15.1664	0	1
	47.4063	811.209	14.7708	0	1	630	6.635e-07	0.01048		47.4031	801.539	14.8602	0	1	630	6.376e-07	0.01041		47.8344	818.581	15.5215	0	1
	47.4821	826.319	16.2679	0	1	630	6.641e-07	0.01049		47.479	807.839	16.0793	0	1	630	6.383e-07	0.01043		47.9109	810.951	15.5017	0	1
	47.5579	812.008	14.8627	0	1	630	6.648e-07	0.01051		47.5548	801.868	14.807	0	1	630	6.387e-07	0.01045		47.9874	816.675	15.2853	0	1
	47.6338	828.01	16.2605	0	1	630	6.649e-07	0.01053		47.6307	811.046	16.2071	0	1	630	6.391e-07	0.01047		48.064	815.226	15.8359	0	1
	47.7096	814.59	14.9751	0	1	630	6.654e-07	0.01055		47.7065	801.844	14.8007	0	1	630	6.395e-07	0.01048		48.1405	815.405	15.0781	0	1
	47.7855	829.017	16.2298	0	1	630	6.664e-07	0.01056		47.7823	813.903	16.3095	0	1	630	6.4e-07	0.0105		48.217	819.194	16.1231	0	1
	47.8613	815.901	15.1332	0	1	630	6.672e-07	0.01058		47.8582	803.141	14.8151	0	1	630	6.41e-07	0.01052		48.2936	813.769	14.9347	0	1
	47.9372	830.665	16.1646	0	1	630	6.677e-07	0.0106		47.934	816.642	16.3667	0	1	630	6.418e-07	0.01053		48.3701	824.429	16.3224	0	1
	48.0131	816.769	15.309	0	1	630	6.679e-07	0.01061		48.0099	804.072	14.8613	0	1	630	6.425e-07	0.01055		48.4467	812.729	14.8793	0	1
	48.0889	831.402	16.0741	0	1	630	6.683e-07	0.01063		48.0857	818.302	16.4022	0	1	630	6.43e-07	0.01057		48.5232	827.255	16.4173	0	1
	48.1647	818.332	15.5066	0	1	640	6.69e-07	0.01065		48.1616	804.526	14.951	0	1	640	6.433e-07	0.01059		48.5997	813.42	14.9289	0	1
	48.2406	829.996	15.9779	0	1	640	6.697e-07	0.01066		48.2374	820.352	16.4058	0	1	640	6.438e-07	0.0106		48.6763	829.673	16.4029	0	1
	48.3164	821.809	15.7121	0	1	640	6.702e-07	0.01068		48.3133	806.002	15.0693	0	1	640	6.445e-07	0.01062		48.7528	813.746	15.0954	0	1
	48.3923	830.36	15.8697	0	1	640	6.705e-07	0.0107		48.3891	821.534	16.3703	0	1	640	6.454e-07	0.01063		48.8293	831.153	16.295	0	1
	48.4681	825.002	15.9236	0	1	640	6.711e-07	0.01071		48.465	807.186	15.2116	0	1	640	6.458e-07	0.01065		48.9059	817.512	15.3589	0	1
	48.544	831.461	15.7547	0	1	640	6.716e-07	0.01073		48.5408	822.735	16.3111	0	1	640	6.462e-07	0.01067		48.9824	831.519	16.1032	0	1
	48.6199	827.929	16.133	0	1	640	6.724e-07	0.01075		48.6166	809.459	15.3901	0	1	640	6.469e-07	0.01068		49.0589	818.405	15.6784	0	1
	48.6957	831.206	15.6488	0	1	640	6.731e-07	0.01077		48.6925	822.823	16.233	0	1	640	6.476e-07	0.0107		49.1355	831.379	15.8656	0	1
	48.7715	830.959	16.3327	0	1	640	6.736e-07	0.01078		48.7683	811.924	15.5721	0	1	640	6.482e-07	0.01072		49.212	823.683	16.0199	0	1
	48.8474	830.285	15.5506	0	1	640	6.741e-07	0.0108		48.8442	822.915	16.1286	0	1	640	6.488e-07	0.01073		49.2885	828.924	15.6351	0	1
	48.9232	833.687	16.5215	0	1	650	6.746e-07	0.01082		48.92	814.222	15.7816	0	1	650	6.493e-07	0.01075		49.3651	828.287	16.3499	0	1
	48.9991	831.154	15.476	0	1	650	6.751e-07	0.01084		48.9959	823.745	16.0263	0	1	650	6.498e-07	0.01077		49.4416	826.76	15.4318	0	1
	49.0749	836.494	16.6917	0	1	650	6.756e-07	0.01085		49.0717	816.773	15.992	0	1	650	6.506e-07	0.01079		49.5181	833.04	16.613	0	1
	49.1508	830.368	15.4233	0	1	650	6.763e-07	0.01087		49.1476	823.294	15.9111	0	1	650	6.511e-07	0.0108		49.5947	825.406	15.2963	0	1
	49.2267	839.141	16.8222	0	1	650	6.764e-07	0.01088		49.2234	818.934	16.2044	0	1	650	6.519e-07	0.01082		49.6712	837.657	16.7921	0	1
	49.3025	830.524	15.3925	0	1	650	6.769e-07	0.0109		49.2993	823.679	15.797	0	1	650	6.526e-07	0.01084		49.7477	825.226	15.2751	0	1
	49.3783	840.612	16.9373	0	1	650	6.777e-07	0.01092		49.3751	823.183	16.416	0	1	650	6.53e-07	0.01086		49.8243	840.332	16.8604	0	1
	49.4542	830.444	15.4052	0	1	650	6.786e-07	0.01093		49.4509	822.602	15.7001	0	1	650	6.537e-07	0.01087		49.9008	825.437	15.3662	0	1
	49.53	843.582	17.0148	0	1	650	6.791e-07	0.01095		49.5268	824.215	16.6079	0	1	650	6.544e-07	0.01089		49.9774	841.988	16.8246	0	1
	49.6059	831.541	15.4535	0	1	650	6.794e-07	0.01097		49.6026	823.939	15.6081	0	1	650	6.55e-07	0.0109		50.0539	825.965	15.5707	0	1
	49.6817	845.797	17.0428	0	1	660	6.801e-07	0.01099		49.6785	828.09	16.7807	0	1	660	6.557e-07	0.01092		50.1304	842.836	16.6765	0	1
	49.7576	831.187	15.5248	0	1	660	6.81e-07	0.011		49.7543	823.33	15.5498	0	1	660	6.563e-07	0.01094		50.207	828.424	15.8492	0	1
	49.8335	847.474	17.0542	0	1	660	6.813e-07	0.01102		49.8302	831.533	16.9302	0	1	660	6.57e-07	0.01095		50.2835	842.496	16.4618	0	1
	49.9093	833.001	15.6454	0	1	660	6.816e-07	0.01104		49.906	822.879	15.5155	0	1	660	6.576e-07	0.01097		50.36	831.789	16.1865	0	1
	49.9851	848.409	17.0336	0	1	660	6.824e-07	0.01105		49.9819	833.763	17.0404	0	1	660	6.577e-07	0.01099		50.4366	841.855	16.2063	0	1
	50.061	833.786	15.7874	0	1	660	6.83e-07	0.01107		50.0577	823.026	15.5113	0	1	660	6.582e-07	0.01101		50.5131	836.972	16.5366	0	1
	50.1368	850.663	16.9625	0	1	660	6.836e-07	0.01109		50.1335	836.751	17.1214	0	1	660	6.59e-07	0.01102		50.5896	839.345	15.971	0	1
	50.2127	836.441	15.9546	0	1	660	6.839e-07	0.0111		50.2094	823.436	15.5503	0	1	660	6.598e-07	0.01104		50.6662	841.899	16.855	0	1
	50.2885	850.619	16.8852	0	1	660	6.843e-07	0.01112		50.2852	838.49	17.1818	0	1	660	6.604e-07	0.01106		50.7427	838.727	15.7777	0	1
	50.3644	839.738	16.1486	0	1	660	6.85e-07	0.01114		50.3611	824.152	15.6223	0	1	660	6.609e-07	0.01107		50.8192	847.207	17.1086	0	1
	50.4403	850.908	16.7837	0	1	670	6.852e-07	0.01116		50.4369	839.918	17.1883	0	1	670	6.614e-07	0.01109		50.8958	836.816	15.6811	0	1
	50.5161	840.077	16.3683	0	1	670	6.858e-07	0.01117		50.5128	825.232	15.7204	0	1	670	6.618e-07	0.01111		50.9723	851.127	17.2608	0	1
	50.5919	851.237	16.664	0	1	670	6.864e-07	0.01119		50.5886	841.294	17.174	0	1	670	6.625e-07	0.01112		51.0488	837.268	15.691	0	1
	50.6678	844.299	16.5764	0	1	670	6.869e-07	0.01121		50.6645	826.744	15.8578	0	1	670	6.633e-07	0.01114		51.1254	852.914	17.2971	0	1
	50.7436	850.731	16.5481	0	1	670	6.877e-07	0.01122		50.7403	842.563	17.1258	0	1	670	6.636e-07	0.01116		51.2019	837.341	15.8091	0	1
	50.8195	846.614	16.7986	0	1	670	6.882e-07	0.01124		50.8162	829.228	16.0226	0	1	670	6.642e-07	0.01118		51.2785	854.728	17.2168	0	1
	50.8953	850.936	16.4287	0	1	670	6.886e-07	0.01126		50.892	843.83	17.0526	0	1	670	6.648e-07	0.01119		51.355	838.669	16.0387	0	1
	50.9712	849.59	17.0181	0	1	670	6.893e-07	0.01127		50.9678	830.835	16.2048	0	1	670	6.655e-07	0.01121		51.4315	854.594	17.0496	0	1
	51.0471	850.087	16.3196	0	1	670	6.899e-07	0.01129		51.0437	843.687	16.9508	0	1	670	6.661e-07	0.01122		51.5081	841.618	16.3498	0	1
	51.1229	852.26	17.2187	0	1	670	6.904e-07	0.01131		51.1195	833.311	16.4126	0	1	670	6.667e-07	0.01124		51.5846	854.766	16.809	0	1
	51.1987	850.9	16.2298	0	1	680	6.906e-07	0.01132		51.1954	843.625	16.8407	0	1	680	6.671e-07	0.01126		51.6611	845.541	16.7043	0	1
	51.2746	855.237	17.3968	0	1	680	6.91e-07	0.01134		51.2712	835.299	16.6322	0	1	680	6.677e-07	0.01128		51.7377	853.091	16.5487	0	1
	51.3504	851.362	16.1559	0	1	680	6.917e-07	0.01136		51.3471	843.479	16.7194	0	1	680	6.686e-07	0.01129		51.8142	850.394	17.061	0	1
	51.4263	858.029	17.5534	0	1	680	6.922e-07	0.01138		51.4229	838.969	16.8538	0	1	680	6.692e-07	0.01131		51.8907	851.613	16.3109	0	1
	51.5021	850.234	16.1165	0	1	680	6.926e-07	0.0114		51.4988	843.597	16.6014	0	1	680	6.696e-07	0.01133		51.9673	855.509	17.3753	0	1
	51.578	861.142	17.675	0	1	680	6.929e-07	0.01141		51.5746	839.625	17.0763	0	1	680	6.704e-07	0.01135		52.0438	850.351	16.1403	0	1
	51.6539	850.67	16.1148	0	1	680	6.934e-07	0.01143		51.6504	844.187	16.4785	0	1	680	6.711e-07	0.01136		52.1203	859.151	17.5969	0	1
	51.7297	864.069	17.7713	0	1	680	6.942e-07	0.01145		51.7263	843.947	17.2766	0	1	680	6.716e-07	0.01138		52.1969	848.228	16.0675	0	1
	51.8055	851.344	16.1376	0	1	680	6.951e-07	0.01146		51.8021	842.898	16.3791	0	1	680	6.721e-07	0.0114		52.2734	863.048	17.7137	0	1
	51.8814	865.105	17.8227	0	1	680	6.958e-07	0.01148		51.878	846.367	17.472	0	1	680	6.728e-07	0.01141		52.3499	848.262	16.1011	0	1
	51.9572	851.746	16.2036	0	1	690	6.959e-07	0.01149		51.9538	843.389	16.3054	0	1	690	6.735e-07	0.01143		52.4265	865.216	17.7154	0	1
	52.0331	866.505	17.8432	0	1	690	6.961e-07	0.01151		52.0297	848.491	17.6415	0	1	690	6.741e-07	0.01144		52.503	849.535	16.2597	0	1
	52.1089	852.221	16.3082	0	1	690	6.97e-07	0.01153		52.1055	842.896	16.2487	0	1	690	6.746e-07	0.01146		52.5795	866.479	17.6077	0	1
	52.1848	868.656	17.8277	0	1	690	6.977e-07	0.01155		52.1814	852.127	17.769	0	1	690	6.754e-07	0.01148		52.6561	851.933	16.5266	0	1
	52.2607	853.851	16.439	0	1	690	6.98e-07	0.01156		52.2572	842.729	16.2295	0	1	690	6.76e-07	0.0115		52.7326	866.751	17.4032	0	1
	52.3365	869.22	17.7752	0	1	690	6.983e-07	0.01158		52.333	855.466	17.8782	0	1	690	6.764e-07	0.01151		52.8092	855.547	16.8584	0	1
	52.4123	855.769	16.6031	0	1	690	6.988e-07	0.0116		52.4089	843.26	16.2504	0	1	690	6.771e-07	0.01153		52.8857	865.462	17.1505	0	1
	52.4882	870.954	17.6909	0	1	690	6.994e-07	0.01161		52.4847	856.383	17.9532	0	1	690	6.775e-07	0.01155		52.9622	858.582	17.2275	0	1
	52.564	857.347	16.7995	0	1	690	6.999e-07	0.01163		52.5606	844.058	16.295	0	1	690	6.775e-07	0.01156		53.0388	864.411	16.8883	0	1
	52.6399	870.919	17.5973	0	1	690	7.002e-07	0.01165		52.6364	858.206	17.9745	0	1	690	6.781e-07	0.01158		53.1153	863.68	17.581	0	1
	52.7157	860.243	17.0034	0	1	700	7.006e-07	0.01167		52.7123	844.584	16.3751	0	1	700	6.788e-07	0.0116		53.1918	862.9	16.6539	0	1
	52.7916	871.838	17.4731	0	1	700	7.014e-07	0.01168		52.7881	860.179	17.975	0	1	700	6.797e-07	0.01162		53.2684	867.376	17.8749	0	1
	52.8675	863.369	17.2291	0	1	700	7.02e-07	0.0117		52.864	844.617	16.5097	0	1	700	6.805e-07	0.01163		53.3449	860.483	16.4992	0	1
	52.9433	871.709	17.3414	0	1	700	7.025e-07	0.01171		52.9398	862.55	17.9356	0	1	700	6.811e-07	0.01165		53.4214	872.561	18.0744	0	1
	53.0191	864.564	17.4637	0	1	700	7.031e-07	0.01173		53.0157	846.716	16.6567	0	1	700	6.817e-07	0.01166		53.498	859.25	16.46	0	1
	53.095	871.05	17.2186	0	1	700	7.036e-07	0.01175		53.0915	860.945	17.8645	0	1	700	6.818e-07	0.01168		53.5745	875.281	18.1664	0	1
	53.1708	867.789	17.6868	0	1	700	7.042e-07	0.01177		53.1673	848.474	16.8398	0	1	700	6.824e-07	0.0117		53.651	860.78	16.5359	0	1
	53.2467	870.831	17.0984	0	1	700	7.045e-07	0.01178		53.2432	862.79	17.7701	0	1	700	6.833e-07	0.01172		53.7276	877.136	18.1316	0	1
	53.3225	871.045	17.9047	0	1	700	7.05e-07	0.0118		53.319	850.416	17.047	0	1	700	6.839e-07	0.01173		53.8041	861.281	16.7267	0	1
	53.3984	870.195	16.9943	0	1	700	7.057e-07	0.01182		53.3949	863.115	17.659	0	1	700	6.842e-07	0.01175		53.8806	877.524	17.9846	0	1
	53.4743	873.571	18.101	0	1	710	7.061e-07	0.01184		53.4707	854.353	17.2622	0	1	710	6.846e-07	0.01177		53.9572	863.857	17.021	0	1
	53.5501	870.013	16.9046	0	1	710	7.067e-07	0.01185		53.5466	862.996	17.5345	0	1	710	6.85e-07	0.01178		54.0337	877.762	17.753	0	1
	53.6259	876.404	18.2658	0	1	710	7.074e-07	0.01187		53.6224	855.953	17.4906	0	1	710	6.859e-07	0.0118		54.1102	866.235	17.3799	0	1
	53.7018	869.824	16.8524	0	1	710	7.079e-07	0.01188		53.6983	863.167	17.4068	0	1	710	6.868e-07	0.01182		54.1868	876.664	17.4831	0	1
	53.7776	879.208	18.4161	0	1	710	7.085e-07	0.0119		53.7741	858.203	17.717	0	1	710	6.873e-07	0.01183		54.2633	871.906	17.7497	0	1
	53.8535	869.745	16.8254	0	1	710	7.093e-07	0.01192		53.8499	862.527	17.2775	0	1	710	6.879e-07	0.01185		54.3399	875.358	17.2147	0	1
	53.9293	881.535	18.5182	0	1	710	7.095e-07	0.01194		53.9258	860.575	17.9383	0	1	710	6.883e-07	0.01187		54.4164	876.23	18.0947	0	1
	54.0052	871.532	16.8352	0	1	710	7.098e-07	0.01196		54.0016	862.138	17.1742	0	1	710	6.887e-07	0.01189		54.4929	872.838	16.9997	0	1
	54.081	884.347	18.5908	0	1	710	7.104e-07	0.01197		54.0775	864.639	18.156	0	1	710	6.892e-07	0.0119		54.5695	880.25	18.3782	0	1
	54.1569	869.785	16.8876	0	1	710	7.11e-07	0.01199		54.1533	862.534	17.0728	0	1	710	6.9e-07	0.01192		54.646	871.359	16.8808	0	1
	54.2327	885.217	18.63	0	1	720	7.115e-07	0.01201		54.2292	866.681	18.3363	0	1	720	6.907e-07	0.01194		54.7225	884.453	18.5677	0	1
	54.3086	870.906	16.9765	0	1	720	7.118e-07	0.01202		54.305	861.089	16.9911	0	1	720	6.911e-07	0.01195		54.7991	870.494	16.8698	0	1
	54.3844	887.999	18.6192	0	1	720	7.124e-07	0.01204		54.3809	869.619	18.4898	0	1	720	6.918e-07	0.01197		54.8756	887.324	18.6046	0	1
	54.4603	872.918	17.097	0	1	720	7.129e-07	0.01206		54.4567	861.874	16.9576	0	1	720	6.925e-07	0.01199		54.9521	872.013	16.9733	0	1
	54.5361	888.678	18.5706	0	1	720	7.134e-07	0.01207		54.5326	871.967	18.6171	0	1	720	6.931e-07	0.012		55.0287	888.81	18.5303	0	1
	54.612	874.423	17.255	0	1	720	7.14e-07	0.01209		54.6084	861.391	16.9519	0	1	720	6.934e-07	0.01202		55.1052	873.33	17.2053	0	1
	54.6878	890.11	18.5069	0	1	720	7.143e-07	0.01211		54.6842	874.547	18.6994	0	1	720	6.941e-07	0.01204		55.1817	890.64	18.3502	0	1
	54.7637	875.835	17.4419	0	1	720	7.148e-07	0.01212		54.7601	861.632	16.9736	0	1	720	6.949e-07	0.01205		55.2583	875.611	17.522	0	1
	54.8396	889.358	18.4067	0	1	720	7.153e-07	0.01214		54.8359	875.099	18.7528	0	1	720	6.951e-07	0.01207		55.3348	888.756	18.0986	0	1
	54.9154	878.083	17.6506	0	1	720	7.158e-07	0.01216		54.9118	862.155	17.0521	0	1	720	6.955e-07	0.01209		55.4113	878.577	17.9013	0	1
	54.9912	890.488	18.2817	0	1	730	7.166e-07	0.01217		54.9876	877.549	18.7708	0	1	730	6.96e-07	0.0121		55.4879	887.175	17.816	0	1
	55.0671	880.131	17.8804	0	1	730	7.17e-07	0.01219		55.0635	863.362	17.1535	0	1	730	6.966e-07	0.01212		55.5644	883.702	18.2812	0	1
	55.1429	889.981	18.154	0	1	730	7.174e-07	0.01221		55.1393	879.53	18.7383	0	1	730	6.972e-07	0.01214		55.6409	885.953	17.5532	0	1
	55.2188	882.641	18.1105	0	1	730	7.182e-07	0.01223		55.2152	864.108	17.2923	0	1	730	6.98e-07	0.01216		55.7175	888.937	18.6205	0	1
	55.2946	890.265	18.016	0	1	730	7.189e-07	0.01224		55.291	879.965	18.6828	0	1	730	6.987e-07	0.01217		55.794	883.474	17.3537	0	1
	55.3705	885.662	18.3472	0	1	730	7.193e-07	0.01226		55.3669	865.71	17.4718	0	1	730	6.991e-07	0.01219		55.8705	891.883	18.8721	0	1
	55.4464	890.627	17.8813	0	1	730	7.201e-07	0.01227		55.4427	881.237	18.5983	0	1	730	6.994e-07	0.01221		55.9471	882.734	17.2542	0	1
	55.5222	889.379	18.5764	0	1	730	7.205e-07	0.01229		55.5185	868.478	17.6717	0	1	730	6.999e-07	0.01222		56.0236	896.003	19.0102	0	1
	55.598	889.692	17.7645	0	1	730	7.207e-07	0.01231		55.5944	880.105	18.4933	0	1	730	7.008e-07	0.01224		56.1002	881.893	17.2689	0	1
	55.6739	891.603	18.7866	0	1	730	7.209e-07	0.01233		55.6702	870.223	17.887	0	1	730	7.012e-07	0.01226		56.1767	898.912	19.0255	0	1
	55.7497	888.347	17.6647	0	1	740	7.215e-07	0.01234		55.7461	880.832	18.3591	0	1	740	7.016e-07	0.01227		56.2532	883.016	17.4267	0	1
	55.8256	894.501	18.9791	0	1	740	7.22e-07	0.01236		55.8219	872.008	18.1243	0	1	740	7.024e-07	0.01229		56.3298	900.706	18.9224	0	1
	55.9014	888.45	17.5882	0	1	740	7.225e-07	0.01238		55.8978	880.516	18.2271	0	1	740	7.033e-07	0.01231		56.4063	884.828	17.7002	0	1
	55.9773	896.86	19.1436	0	1	740	7.233e-07	0.0124		55.9736	875.121	18.3608	0	1	740	7.04e-07	0.01232		56.4828	900.61	18.714	0	1
	56.0532	888.317	17.5439	0	1	740	7.237e-07	0.01241		56.0495	881.955	18.0847	0	1	740	7.045e-07	0.01234		56.5594	887.041	18.0426	0	1
	56.129	900.089	19.2599	0	1	740	7.242e-07	0.01243		56.1253	877.827	18.5935	0	1	740	7.047e-07	0.01236		56.6359	900.004	18.4391	0	1
	56.2048	888.758	17.5307	0	1	740	7.247e-07	0.01245		56.2011	879.849	17.9631	0	1	740	7.048e-07	0.01238		56.7124	891.206	18.4305	0	1
	56.2807	902.578	19.3481	0	1	740	7.251e-07	0.01246		56.277	880.735	18.815	0	1	740	7.056e-07	0.01239		56.789	898.566	18.147	0	1
	56.3565	890.246	17.5726	0	1	740	7.258e-07	0.01248		56.3528	881.094	17.8435	0	1	740	7.065e-07	0.01241		56.8655	896.601	18.8045	0	1
	56.4324	904.74	19.4029	0	1	740	7.265e-07	0.0125		56.4287	882.717	19.0175	0	1	740	7.071e-07	0.01243		56.942	897.002	17.8869	0	1
	56.5082	889.364	17.6437	0	1	750	7.271e-07	0.01252		56.5045	879.33	17.7538	0	1	750	7.075e-07	0.01245		57.0186	900.534	19.1305	0	1
	56.5841	906.443	19.4053	0	1	750	7.275e-07	0.01253		56.5804	887.003	19.194	0	1	750	7.08e-07	0.01246		57.0951	894.47	17.7038	0	1
	56.66	891.64	17.7528	0	1	750	7.279e-07	0.01255		56.6562	879.507	17.6942	0	1	750	7.087e-07	0.01248		57.1716	905.232	19.3583	0	1
	56.7358	906.846	19.3817	0	1	750	7.285e-07	0.01256		56.7321	888.117	19.3409	0	1	750	7.094e-07	0.01249		57.2482	892.607	17.6466	0	1
	56.8116	892.438	17.9017	0	1	750	7.288e-07	0.01258		56.8079	878.824	17.6607	0	1	750	7.099e-07	0.01251		57.3247	908.585	19.4688	0	1
	56.8875	909.084	19.3162	0	1	750	7.292e-07	0.0126		56.8838	891.012	19.444	0	1	750	7.104e-07	0.01253		57.4012	893.064	17.7049	0	1
	56.9633	893.169	18.0896	0	1	750	7.299e-07	0.01262		56.9596	878.779	17.6733	0	1	750	7.107e-07	0.01254		57.4778	911.236	19.4406	0	1
	57.0392	909.089	19.215	0	1	750	7.305e-07	0.01263		57.0354	893	19.5228	0	1	750	7.114e-07	0.01256		57.5543	893.414	17.8922	0	1
	57.115	896.472	18.2844	0	1	750	7.309e-07	0.01265		57.1113	880.003	17.7283	0	1	750	7.119e-07	0.01258		57.6309	911.416	19.2985	0	1
	57.1909	909.728	19.1028	0	1	750	7.313e-07	0.01267		57.1871	894.535	19.557	0	1	750	7.122e-07	0.0126		57.7074	896.361	18.1829	0	1
	57.2668	898.052	18.52	0	1	760	7.32e-07	0.01268		57.263	880.019	17.8081	0	1	760	7.129e-07	0.01261		57.7839	912.267	19.0558	0	1
	57.3426	909.996	18.9699	0	1	760	7.326e-07	0.0127		57.3388	897.152	19.54	0	1	760	7.136e-07	0.01263		57.8605	900.248	18.5589	0	1
	57.4184	901.007	18.7696	0	1	760	7.328e-07	0.01272		57.4147	880.445	17.945	0	1	760	7.141e-07	0.01264		57.937	910.03	18.7738	0	1
	57.4943	909.233	18.824	0	1	760	7.332e-07	0.01274		57.4905	898.459	19.5006	0	1	760	7.147e-07	0.01266		58.0135	903.329	18.9642	0	1
	57.5701	903.604	19.0034	0	1	760	7.34e-07	0.01275		57.5664	882.842	18.1065	0	1	760	7.152e-07	0.01268		58.0901	908.473	18.4769	0	1
	57.646	910.202	18.6836	0	1	760	7.345e-07	0.01277		57.6422	898.545	19.4243	0	1	760	7.158e-07	0.0127		58.1666	908.118	19.3372	0	1
	57.7218	906.713	19.2412	0	1	760	7.347e-07	0.01278		57.718	883.599	18.2952	0	1	760	7.161e-07	0.01271		58.2431	906.124	18.2339	0	1
	57.7977	908.674	18.5497	0	1	760	7.353e-07	0.0128		57.7939	898.879	19.3119	0	1	760	7.167e-07	0.01273		58.3197	913.288	19.6432	0	1
	57.8736	909.526	19.4711	0	1	760	7.359e-07	0.01282		57.8697	886.449	18.5112	0	1	760	7.176e-07	0.01275		58.3962	904.857	18.08	0	1
	57.9494	908.088	18.4303	0	1	760	7.365e-07	0.01284		57.9456	899.697	19.1917	0	1	760	7.18e-07	0.01276		58.4727	916.925	19.8445	0	1
	58.0252	912.184	19.6781	0	1	770	7.371e-07	0.01285		58.0214	889.019	18.7444	0	1	770	7.186e-07	0.01278		58.5493	903.681	18.0417	0	1
	58.1011	907.959	18.3397	0	1	770	7.376e-07	0.01287		58.0973	899.188	19.0519	0	1	770	7.189e-07	0.0128		58.6258	920.425	19.9061	0	1
	58.1769	915.33	19.8537	0	1	770	7.378e-07	0.01289		58.1731	891.096	18.9896	0	1	770	7.192e-07	0.01282		58.7023	904.006	18.1329	0	1
	58.2528	907.946	18.2706	0	1	770	7.382e-07	0.0129		58.249	898.597	18.9052	0	1	770	7.198e-07	0.01283		58.7789	921.583	19.845	0	1
	58.3286	919.102	19.9933	0	1	770	7.388e-07	0.01292		58.3248	893.889	19.2378	0	1	770	7.202e-07	0.01285		58.8554	905.476	18.365	0	1
	58.4045	907.738	18.25	0	1	770	7.393e-07	0.01294		58.4007	897.519	18.766	0	1	770	7.209e-07	0.01286		58.9319	921.714	19.6658	0	1
	58.4804	920.524	20.1088	0	1	770	7.398e-07	0.01295		58.4765	896.582	19.4682	0	1	770	7.218e-07	0.01288		59.0085	907.249	18.698	0	1
	58.5562	907.906	18.266	0	1	770	7.407e-07	0.01297		58.5523	897.962	18.6257	0	1	770	7.222e-07	0.0129		59.085	921.952	19.4043	0	1
	58.632	921.879	20.1739	0	1	770	7.411e-07	0.01299		58.6282	898.285	19.6904	0	1	770	7.225e-07	0.01292		59.1616	911.329	19.0915	0	1
	58.7079	907.806	18.317	0	1	770	7.412e-07	0.01301		58.704	897.328	18.5283	0	1	770	7.231e-07	0.01293		59.2381	920.466	19.0957	0	1
	58.7837	924.916	20.1887	0	1	780	7.417e-07	0.01302		58.7799	902.099	19.8929	0	1	780	7.237e-07	0.01295		59.3146	914.534	19.4975	0	1
	58.8596	909.407	18.4155	0	1	780	7.422e-07	0.01304		58.8557	896.229	18.4463	0	1	780	7.242e-07	0.01297		59.3912	918.579	18.8044	0	1
	58.9354	926.519	20.1705	0	1	780	7.426e-07	0.01306		58.9316	905.078	20.0522	0	1	780	7.246e-07	0.01299		59.4677	919.841	19.8641	0	1
	59.0113	910.177	18.5663	0	1	780	7.429e-07	0.01308		59.0074	896.143	18.3872	0	1	780	7.252e-07	0.013		59.5442	916.078	18.5749	0	1
	59.0872	926.697	20.1264	0	1	780	7.434e-07	0.01309		59.0833	907.304	20.1835	0	1	780	7.259e-07	0.01302		59.6208	924.482	20.1439	0	1
	59.163	911.808	18.7285	0	1	780	7.439e-07	0.01311		59.1591	896.904	18.3818	0	1	780	7.264e-07	0.01304		59.6973	915.371	18.4424	0	1
	59.2388	928.548	20.0345	0	1	780	7.446e-07	0.01312		59.2349	910.359	20.2875	0	1	780	7.269e-07	0.01305		59.7738	928.928	20.3062	0	1
	59.3147	913.683	18.9287	0	1	780	7.451e-07	0.01314		59.3108	896.591	18.4066	0	1	780	7.276e-07	0.01307		59.8504	914.844	18.4455	0	1
	59.3905	928.265	19.9169	0	1	780	7.454e-07	0.01316		59.3866	911.745	20.3242	0	1	780	7.279e-07	0.01309		59.9269	931.763	20.3437	0	1
	59.4664	916.865	19.1585	0	1	780	7.461e-07	0.01318		59.4625	896.946	18.4714	0	1	780	7.283e-07	0.0131		60.0034	914.748	18.592	0	1
	59.5422	929.151	19.782	0	1	790	7.466e-07	0.01319		59.5383	913.463	20.3375	0	1	790	7.291e-07	0.01312		60.08	932.91	20.2445	0	1
	59.6181	918.817	19.4001	0	1	790	7.469e-07	0.01321		59.6142	898.704	18.5869	0	1	790	7.3e-07	0.01314		60.1565	916.628	18.8577	0	1
	59.694	929.36	19.6313	0	1	790	7.474e-07	0.01323		59.69	914.484	20.3185	0	1	790	7.304e-07	0.01315		60.233	933.879	20.0201	0	1
	59.7698	920.579	19.6528	0	1	790	7.48e-07	0.01324		59.7659	899.421	18.7375	0	1	790	7.308e-07	0.01317		60.3096	919.349	19.2093	0	1
	59.8456	928.375	19.4775	0	2	790	7.486e-07	0.01326		59.8417	914.914	20.2454	0	2	790	7.313e-07	0.01319		60.3861	931.965	19.7282	0	1
	59.9215	927.207	19.7706	0	2	790	7.491e-07	0.01328		59.9175	907.695	19.5036	0	2	790	7.32e-07	0.0132		60.4627	923.252	19.6224	0	1
	59.9973	927.192	19.6947	0	2	790	7.498e-07	0.01329		59.9934	908.795	19.5965	0	2	790	7.325e-07	0.01322		60.5392	930.583	19.4209	0	2
	60.0732	927.383	19.6909	0	2	790	7.502e-07	0.01331		60.0692	909.955	19.5858	0	2	790	7.328e-07	0.01324		60.6157	928.078	19.6913	0	2
	60.149	927.434	19.693	0	2	790	7.506e-07	0.01333		60.1451	908.668	19.5876	0	2	790	7.332e-07	0.01325		60.6923	928.996	19.6833	0	2
	60.2249	927.882	19.692	0	2	790	7.512e-07	0.01334		60.2209	909.635	19.5924	0	2	790	7.338e-07	0.01327		60.7688	929.708	19.6739	0	2
	60.3007	928.026	19.691	0	2	800	7.518e-07	0.01336		60.2968	910.256	19.5943	0	2	800	7.346e-07	0.01329		60.8453	930.38	19.6801	0	2
	60.3766	928.651	19.693	0	2	800	7.524e-07	0.01338		60.3726	910.262	19.589	0	2	800	7.353e-07	0.0133		60.9219	930.799	19.6804	0	2
	60.4524	928.134	19.6902	0	2	800	7.527e-07	0.0134		60.4485	910.893	19.591	0	2	800	7.354e-07	0.01332		60.9984	930.5	19.684	0	2
	60.5283	928.704	19.6911	0	2	800	7.53e-07	0.01341		60.5243	909.9	19.5963	0	2	800	7.357e-07	0.01334		61.0749	931.415	19.6801	0	2
	60.6041	929.967	19.6916	0	2	800	7.533e-07	0.01343		60.6002	910.933	19.5956	0	2	800	7.363e-07	0.01336		61.1515	931.475	19.6823	0	2
	60.68	929.309	19.6939	0	2	800	7.537e-07	0.01345		60.676	911.221	19.597	0	2	800	7.37e-07	0.01337		61.228	931.903	19.6804	0	2
	60.7558	929.442	19.6912	0	2	800	7.542e-07	0.01346		60.7518	911.532	19.5964	0	2	800	7.376e-07	0.01339		61.3045	931.549	19.6808	0	2
	60.8317	930.058	19.6917	0	2	800	7.55e-07	0.01348		60.8277	912.679	19.5931	0	2	800	7.382e-07	0.01341		61.3811	931.572	19.6819	0	2
	60.9075	930.243	19.6683	0	3	800	7.557e-07	0.0135		60.9035	910.998	19.5733	0	3	800	7.389e-07	0.01342		61.4576	932.351	19.6841	0	2
	60.9834	929.728	19.5863	0	3	800	7.563e-07	0.01351		60.9794	910.47	19.486	0	3	800	7.39e-07	0.01344		61.5341	931.783	19.6851	0	3
	61.0592	929.284	19.4966	0	3	810	7.565e-07	0.01353		61.0552	910.191	19.3943	0	3	810	7.397e-07	0.01346		61.6107	932.853	19.6434	0	3
	61.1351	928.388	19.4044	0	3	810	7.569e-07	0.01355		61.1311	910.146	19.3023	0	3	810	7.406e-07	0.01347		61.6872	931.951	19.5542	0	3
	61.2109	927.581	19.3073	0	3	810	7.574e-07	0.01357		61.2069	909.174	19.2058	0	3	810	7.408e-07	0.01349		61.7637	931.159	19.466	0	3
	61.2868	926.315	19.2119	0	3	810	7.578e-07	0.01358		61.2828	908.11	19.1116	0	3	810	7.414e-07	0.01351		61.8403	930.018	19.3719	0	3
	61.3626	925.386	19.1176	0	3	810	7.584e-07	0.0136		61.3586	907.964	19.0091	0	3	810	7.418e-07	0.01352		61.9168	929.861	19.2711	0	3
	61.4385	924.809	19.0133	0	3	810	7.586e-07	0.01362		61.4344	905.934	18.9119	0	3	810	7.421e-07	0.01354		61.9934	929.516	19.1726	0	3
	61.5143	923.937	18.9151	0	3	810	7.593e-07	0.01364		61.5103	905.222	18.8087	0	3	810	7.427e-07	0.01356		62.0699	927.969	19.0732	0	3
	61.5902	923.381	18.8143	0	3	810	7.599e-07	0.01365		61.5861	905.256	18.7068	0	3	810	7.433e-07	0.01358		62.1464	926.295	18.9721	0	3
	61.666	921.91	18.7082	0	3	810	7.6e-07	0.01367		61.662	903.26	18.6132	0	3	810	7.439e-07	0.01359		62.223	926.194	18.8694	0	3
	61.7419	921.198	18.6131	0	3	810	7.601e-07	0.01369		61.7378	902.278	18.5118	0	3	810	7.442e-07	0.01361		62.2995	924.234	18.7738	0	3
	61.8177	920.086	18.5079	0	3	820	7.608e-07	0.01371		61.8137	901.235	18.4107	0	3	820	7.447e-07	0.01363		62.376	923.638	18.6686	0	3
	61.8936	919.059	18.4044	0	3	820	7.614e-07	0.01372		61.8895	901.399	18.3108	0	3	820	7.453e-07	0.01364		62.4526	922.338	18.5688	0	3
	61.9694	918.069	18.3096	0	3	820	7.619e-07	0.01374		61.9654	899.638	18.2075	0	3	820	7.459e-07	0.01366		62.5291	921.271	18.467	0	3
	62.0453	916.719	18.2052	0	3	820	7.625e-07	0.01375		62.0412	898.559	18.1065	0	3	820	7.467e-07	0.01368		62.6056	920.367	18.3633	0	3
	62.1211	916.55	18.1046	0	3	820	7.631e-07	0.01377		62.1171	897.736	18.0094	0	3	820	7.469e-07	0.0137		62.6822	919.661	18.2609	0	3
	62.197	915.02	18.0055	0	3	820	7.635e-07	0.01379		62.1929	896.518	17.9084	0	3	820	7.472e-07	0.01371		62.7587	918.405	18.1611	0	3
	62.2729	913.848	17.9069	0	3	820	7.639e-07	0.0138		62.2687	895.864	17.8051	0	3	820	7.479e-07	0.01373		62.8352	916.738	18.0616	0	3
	62.3487	912.8	17.8044	0	3	820	7.646e-07	0.01382		62.3446	895.182	17.7011	0	3	820	7.482e-07	0.01375		62.9118	916.747	17.954	0	3
	62.4245	911.943	17.7076	0	3	820	7.652e-07	0.01384		62.4204	894.015	17.6036	0	3	820	7.487e-07	0.01376		62.9883	915.501	17.8558	0	3
	62.5004	910.517	17.6033	0	3	820	7.656e-07	0.01386		62.4963	892.38	17.5032	0	3	820	7.496e-07	0.01378		63.0648	913.92	17.756	0	3
	62.5762	909.907	17.5011	0	3	830	7.659e-07	0.01387		62.5721	892.336	17.4062	0	3	830	7.5e-07	0.0138		63.1414	912.728	17.6567	0	3
	62.6521	909.84	17.4009	0	3	830	7.663e-07	0.01389		62.648	889.921	17.3029	0	3	830	7.503e-07	0.01381		63.2179	911.385	17.55	0	3
	62.7279	907.722	17.3036	0	3	830	7.67e-07	0.01391		62.7238	889.055	17.2013	0	3	830	7.509e-07	0.01383		63.2944	910.444	17.4499	0	3
	62.8038	906.688	17.1991	0	3	830	7.676e-07	0.01392		62.7997	887.772	17.1028	0	3	830	7.514e-07	0.01385		63.371	909.271	17.3507	0	3
	62.8797	905.123	17.1024	0	3	830	7.679e-07	0.01394		62.8755	887.034	17.0022	0	3	830	7.518e-07	0.01386		63.4475	908.067	17.2459	0	3
	62.9555	905.866	16.9978	0	3	830	7.685e-07	0.01396		62.9514	886.271	16.8989	0	3	830	7.523e-07	0.01388		63.5241	906.64	17.1477	0	3
	63.0313	904.018	16.8956	0	3	830	7.689e-07	0.01397		63.0272	885.26	16.8008	0	3	830	7.531e-07	0.0139		63.6006	905.247	17.0412	0	3
	63.1072	902.556	16.7969	0	3	830	7.692e-07	0.01399		63.103	883.786	16.6991	0	3	830	7.535e-07	0.01391		63.6771	904.779	16.9416	0	3
	63.183	902.061	16.6939	0	3	830	7.697e-07	0.01401		63.1789	882.877	16.6007	0	3	830	7.536e-07	0.01393		63.7537	904.187	16.8389	0	3
	63.2589	900.507	16.594	0	3	830	7.704e-07	0.01402		63.2547	881.41	16.4957	0	3	830	7.541e-07	0.01395		63.8302	901.528	16.7424	0	3
	63.3347	899.316	16.4916	0	3	840	7.709e-07	0.01404		63.3306	880.664	16.3978	0	3	840	7.55e-07	0.01396		63.9067	901.097	16.6403	0	3
	63.4106	898.354	16.3952	0	3	840	7.711e-07	0.01406		63.4064	878.965	16.2949	0	3	840	7.555e-07	0.01398		63.9833	899.438	16.5363	0	3
	63.4865	896.599	16.291	0	3	840	7.715e-07	0.01408		63.4823	878.37	16.1968	0	3	840	7.561e-07	0.014		64.0598	898.675	16.436	0	3
	63.5623	895.029	16.1925	0	3	840	7.722e-07	0.01409		63.5581	878.546	16.0878	0	3	840	7.565e-07	0.01401		64.1363	896.972	16.3339	0	3
	63.6381	894.902	16.0897	0	3	840	7.723e-07	0.01411		63.634	876.92	15.9921	0	3	840	7.567e-07	0.01403		64.2129	896.117	16.2323	0	3
	63.714	893.602	15.9855	0	3	840	7.726e-07	0.01413		63.7098	875.797	15.8917	0	3	840	7.572e-07	0.01405		64.2894	895.629	16.1253	0	3
	63.7898	893.347	15.8856	0	3	840	7.735e-07	0.01414		63.7856	874.616	15.7925	0	3	840	7.578e-07	0.01407		64.3659	892.729	16.0336	0	3
	63.8657	892.307	15.7886	0	3	840	7.741e-07	0.01416		63.8615	873.385	15.6892	0	3	840	7.582e-07	0.01408		64.4425	892.67	15.9266	0	3
	63.9415	890.357	15.6865	0	3	840	7.742e-07	0.01418		63.9373	871.683	15.5898	0	3	840	7.588e-07	0.0141		64.519	891.54	15.8215	0	3
	64.0174	889.113	15.5878	0	3	840	7.747e-07	0.0142		64.0132	870.323	15.4885	0	3	840	7.595e-07	0.01412		64.5955	890.403	15.7183	0	3
	64.0932	887.466	15.4865	0	3	850	7.755e-07	0.01421		64.089	869.859	15.3905	0	3	850	7.6e-07	0.01414		64.6721	888.736	15.62	0	3
	64.1691	886.597	15.3846	0	3	850	7.76e-07	0.01423		64.1649	868.275	15.2911	0	3	850	7.604e-07	0.01415		64.7486	887.601	15.5147	0	3
	64.2449	885.706	15.2842	0	3	850	7.764e-07	0.01425		64.2407	867.272	15.1902	0	3	850	7.609e-07	0.01417		64.8251	886.108	15.4186	0	3
	64.3208	884.947	15.1812	0	3	850	7.767e-07	0.01426		64.3166	866.395	15.0885	0	3	850	7.613e-07	0.01419		64.9017	885.346	15.3163	0	3
	64.3967	882.681	15.0843	0	3	850	7.771e-07	0.01428		64.3924	864.771	14.9889	0	3	850	7.616e-07	0.0142		64.9782	883.985	15.2108	0	3
	64.4725	882.743	14.9794	0	3	850	7.778e-07	0.0143		64.4682	864.164	14.8876	0	3	850	7.622e-07	0.01422		65.0547	882.624	15.1097	0	3
	64.5483	881.105	14.8816	0	3	850	7.785e-07	0.01431		64.5441	862.84	14.7824	0	3	850	7.627e-07	0.01424		65.1313	882.599	15.0099	0	3
	64.6242	879.479	14.7806	0	3	850	7.791e-07	0.01433		64.6199	861.626	14.6857	0	3	850	7.633e-07	0.01425		65.2078	880.846	14.91	0	3
	64.7001	878.383	14.6825	0	3	850	7.797e-07	0.01435		64.6958	859.841	14.5816	0	3	850	7.644e-07	0.01427		65.2844	878.217	14.8046	0	3
	64.7759	877.707	14.5792	0	3	850	7.801e-07	0.01436		64.7716	859.242	14.4824	0	3	850	7.649e-07	0.01429		65.3609	877.765	14.7062	0	3
	64.8517	876.552	14.474	0	3	860	7.804e-07	0.01438		64.8475	858.492	14.3808	0	3	860	7.652e-07	0.0143		65.4374	876.15	14.6068	0	3
	64.9276	875.472	14.3795	0	3	860	7.808e-07	0.0144		64.9233	856.335	14.2839	0	3	860	7.656e-07	0.01432		65.514	874.246	14.5039	0	3
	65.0034	873.488	14.2821	0	3	860	7.813e-07	0.01442		64.9992	856.437	14.1807	0	3	860	7.662e-07	0.01434		65.5905	873.352	14.4033	0	3
	65.0793	873.009	14.1754	0	3	860	7.816e-07	0.01443		65.075	854.369	14.0802	0	3	860	7.664e-07	0.01435		65.667	873.077	14.2979	0	3
	65.1552	870.276	14.0736	0	3	860	7.821e-07	0.01445		65.1509	853.471	13.9771	0	3	860	7.664e-07	0.01437		65.7436	871.624	14.1978	0	3
	65.231	869.503	13.9734	0	3	860	7.829e-07	0.01447		65.2267	852.322	13.878	0	3	860	7.673e-07	0.01439		65.8201	869.712	14.0953	0	3
	65.3068	869.86	13.8676	0	3	860	7.832e-07	0.01449		65.3025	851.406	13.7812	0	3	860	7.683e-07	0.01441		65.8966	867.337	13.9988	0	3
	65.3827	867.609	13.7732	0	3	860	7.834e-07	0.0145		65.3784	849.992	13.6781	0	3	860	7.686e-07	0.01442		65.9732	867.366	13.8949	0	3
	65.4585	866.848	13.6707	0	3	860	7.837e-07	0.01452		65.4542	847.75	13.5787	0	3	860	7.692e-07	0.01444		66.0497	865.19	13.7911	0	3
	65.5344	864.837	13.5691	0	3	860	7.845e-07	0.01453		65.5301	846.216	13.4811	0	3	860	7.698e-07	0.01445		66.1262	864.192	13.6895	0	3
	65.6103	864.037	13.4736	0	3	870	7.852e-07	0.01455		65.6059	844.953	13.379	0	3	870	7.699e-07	0.01447		66.2028	863.271	13.5899	0	3
	65.6861	863.148	13.367	0	3	870	7.853e-07	0.01457		65.6818	844.676	13.2757	0	3	870	7.703e-07	0.01449		66.2793	861.388	13.4871	0	3
	65.7619	861.218	13.2695	0	3	870	7.857e-07	0.01458		65.7576	842.225	13.1762	0	3	870	7.707e-07	0.01451		66.3558	859.641	13.3868	0	3
	65.8378	859.232	13.1708	0	3	870	7.863e-07	0.0146		65.8335	841.46	13.0757	0	3	870	7.713e-07	0.01452		66.4324	858.635	13.2826	0	3
	65.9137	858.495	13.0657	0	3	870	7.869e-07	0.01462		65.9093	840.001	12.9733	0	3	870	7.721e-07	0.01454		66.5089	857.649	13.1826	0	3
	65.9895	857.156	12.9669	0	3	870	7.875e-07	0.01464		65.9852	839.025	12.8753	0	3	870	7.725e-07	0.01456		66.5854	855.355	13.0797	0	3
	66.0653	856.012	12.8634	0	3	870	7.879e-07	0.01465		66.061	837.201	12.7758	0	3	870	7.728e-07	0.01457		66.662	854.172	12.9829	0	3
	66.1412	853.767	12.7654	0	3	870	7.881e-07	0.01467		66.1368	836.688	12.6719	0	3	870	7.733e-07	0.01459		66.7385	853.517	12.8758	0	3
	66.217	852.981	12.6662	0	3	870	7.884e-07	0.01469		66.2127	835.139	12.5727	0	3	870	7.739e-07	0.01461		66.8151	851.833	12.7796	0	3
	66.2929	851.432	12.5656	0	3	870	7.89e-07	0.0147		66.2885	834.286	12.4718	0	3	870	7.742e-07	0.01462		66.8916	850.824	12.6757	0	3
	66.3688	851.219	12.4634	0	3	880	7.894e-07	0.01472		66.3644	831.708	12.3692	0	3	880	7.745e-07	0.01464		66.9681	848.463	12.5761	0	3
	66.4446	848.95	12.3638	0	3	880	7.9e-07	0.01474		66.4402	830.75	12.269	0	3	880	7.748e-07	0.01466		67.0447	847.355	12.4739	0	3
	66.5204	848.505	12.2614	0	3	880	7.904e-07	0.01476		66.5161	829.357	12.1739	0	3	880	7.753e-07	0.01468		67.1212	845.685	12.3719	0	3
	66.5963	846.42	12.1584	0	3	880	7.905e-07	0.01478		66.5919	828.144	12.0673	0	3	880	7.76e-07	0.01469		67.1977	844.262	12.2696	0	3
	66.6721	845.858	12.0606	0	3	880	7.91e-07	0.01479		66.6678	826.646	11.9718	0	3	880	7.764e-07	0.01471		67.2743	843.149	12.1654	0	3
	66.748	844.786	11.958	0	3	880	7.917e-07	0.01481		66.7436	825.113	11.8671	0	3	880	7.77e-07	0.01473		67.3508	841.219	12.0657	0	3
	66.8238	842.602	11.8579	0	3	880	7.924e-07	0.01482		66.8194	823.665	11.7654	0	3	880	7.775e-07	0.01474		67.4273	839.428	11.9594	0	3
	66.8997	840.46	11.7573	0	3	880	7.927e-07	0.01484		66.8953	822.245	11.6655	0	3	880	7.779e-07	0.01476		67.5039	838.552	11.8615	0	3
	66.9755	839.868	11.66	0	3	880	7.932e-07	0.01486		66.9711	821.163	11.5658	0	3	880	7.786e-07	0.01478		67.5804	837.274	11.7633	0	3
	67.0514	838.646	11.5549	0	3	880	7.94e-07	0.01487		67.047	818.881	11.4625	0	3	880	7.792e-07	0.01479		67.6569	835.13	11.6591	0	3
	67.1273	835.905	11.4603	0	3	890	7.942e-07	0.01489		67.1228	817.851	11.3629	0	3	890	7.796e-07	0.01481		67.7335	833.885	11.5619	0	3
	67.2031	836.241	11.355	0	3	890	7.945e-07	0.01491		67.1987	817.218	11.2625	0	3	890	7.803e-07	0.01483		67.81	833.033	11.4591	0	3
	67.2789	834.423	11.252	0	3	890	7.953e-07	0.01493		67.2745	815.707	11.1686	0	3	890	7.807e-07	0.01485		67.8865	831.1	11.3559	0	3
	67.3548	832.749	11.1583	0	3	890	7.957e-07	0.01494		67.3504	814.442	11.0628	0	3	890	7.811e-07	0.01486		67.9631	828.89	11.2578	0	3
	67.4306	831.471	11.0522	0	3	890	7.961e-07	0.01496		67.4262	812.689	10.9605	0	3	890	7.816e-07	0.01488		68.0396	828.353	11.1533	0	3
	67.5065	830.104	10.9517	0	3	890	7.964e-07	0.01498		67.5021	810.511	10.8596	0	3	890	7.819e-07	0.0149		68.1161	826.631	11.0524	0	3
	67.5824	828.744	10.849	0	3	890	7.968e-07	0.01499		67.5779	810.008	10.7609	0	3	890	7.825e-07	0.01491		68.1927	824.366	10.9528	0	3
	67.6582	826.437	10.7539	0	3	890	7.975e-07	0.01501		67.6537	807.877	10.6631	0	3	890	7.831e-07	0.01493		68.2692	822.963	10.8512	0	3
	67.734	825.091	10.6461	0	3	890	7.978e-07	0.01503		67.7296	806.75	10.5637	0	3	890	7.836e-07	0.01495		68.3458	820.822	10.746	0	3
	67.8099	823.839	10.5544	0	3	890	7.984e-07	0.01504		67.8054	805.358	10.4622	0	3	890	7.84e-07	0.01496		68.4223	819.862	10.6465	0	3
	67.8857	823.015	10.4427	0	3	900	7.989e-07	0.01506		67.8813	803.893	10.3605	0	3	900	7.843e-07	0.01498		68.4988	818.114	10.5461	0	3
	67.9616	820.985	10.3476	0	3	900	7.995e-07	0.01508		67.9571	802.009	10.2608	0	3	900	7.849e-07	0.015		68.5754	817.15	10.44	0	3
	68.0374	820.266	10.2473	0	3	900	7.999e-07	0.0151		68.033	800.254	10.1592	0	3	900	7.855e-07	0.01501		68.6519	815.037	10.3382	0	3
	68.1133	818.73	10.1484	0	3	900	8e-07	0.01511		68.1088	799.465	10.0552	0	3	900	7.861e-07	0.01503		68.7284	813.196	10.2385	0	3
	68.1891	817.033	10.0446	0	3	900	8.005e-07	0.01513		68.1847	796.878	9.9594	0	3	900	7.867e-07	0.01505		68.805	812.348	10.141	0	3
	68.265	815.006	9.9448	0	3	900	8.011e-07	0.01515		68.2605	796.138	9.8595	0	3	900	7.87e-07	0.01506		68.8815	810.232	10.0365	0	3
	68.3409	813.776	9.8433	0	3	900	8.015e-07	0.01516		68.3363	793.95	9.7543	0	3	900	7.874e-07	0.01508		68.958	808.399	9.9362	0	3
	68.4167	812.159	9.7452	0	3	900	8.018e-07	0.01518		68.4122	792.897	9.661	0	3	900	7.879e-07	0.0151		69.0346	806.45	9.8367	0	3
	68.4925	810.534	9.6465	0	3	900	8.025e-07	0.0152		68.488	790.896	9.5581	0	3	900	7.884e-07	0.01512		69.1111	805.175	9.7325	0	3
	68.5684	808.507	9.5443	0	3	900	8.03e-07	0.01521		68.5639	788.991	9.4546	0	3	900	7.889e-07	0.01513		69.1876	803.297	9.6316	0	3
	68.6442	807.388	9.4418	0	3	910	8.034e-07	0.01523		68.6397	788.423	9.3548	0	3	910	7.895e-07	0.01515		69.2642	802.34	9.529	0	3
	68.7201	806.248	9.3423	0	3	910	8.037e-07	0.01525		68.7156	785.985	9.2517	0	3	910	7.9e-07	0.01517		69.3407	799.264	9.4289	0	3
	68.796	803.943	9.2405	0	3	910	8.044e-07	0.01526		68.7914	784.596	9.1559	0	3	910	7.902e-07	0.01518		69.4172	797.818	9.3229	0	3
	68.8718	801.399	9.1411	0	3	910	8.048e-07	0.01528		68.8673	783.116	9.0554	0	3	910	7.905e-07	0.0152		69.4938	796.765	9.2252	0	3
	68.9476	800.391	9.0401	0	3	910	8.048e-07	0.0153		68.9431	781.492	8.9533	0	3	910	7.911e-07	0.01522		69.5703	795.017	9.1262	0	3
	69.0235	799.622	8.9378	0	3	910	8.055e-07	0.01532		69.019	779.579	8.8567	0	3	910	7.92e-07	0.01524		69.6469	793.269	9.0244	0	3
	69.0993	797.687	8.8398	0	3	910	8.065e-07	0.01533		69.0948	777.631	8.7517	0	3	910	7.925e-07	0.01525		69.7234	792.371	8.9162	0	3
	69.1752	796.985	8.7363	0	3	910	8.07e-07	0.01535		69.1706	776.174	8.6532	0	3	910	7.925e-07	0.01527		69.7999	790.191	8.8211	0	3
	69.251	794.341	8.6321	0	3	910	8.071e-07	0.01537		69.2465	774.307	8.5525	0	3	910	7.927e-07	0.01529		69.8765	786.995	8.7204	0	3
	69.3269	793.412	8.5375	0	3	910	8.074e-07	0.01539		69.3223	772.323	8.4492	0	3	910	7.934e-07	0.0153		69.953	786.926	8.6142	0	3
	69.4027	790.487	8.4397	0	3	920	8.079e-07	0.0154		69.3982	770.984	8.3499	0	3	920	7.941e-07	0.01532		70.0295	784.161	8.5177	0	3
	69.4786	789.286	8.3369	0	3	920	8.082e-07	0.01542		69.474	768.777	8.2504	0	3	920	7.946e-07	0.01534		70.1061	782.89	8.4116	0	3
	69.5545	787.208	8.2366	0	3	920	8.086e-07	0.01544		69.5499	766.866	8.1546	0	3	920	7.95e-07	0.01535		70.1826	781.013	8.3139	0	3
	69.6303	786.404	8.1323	0	3	920	8.095e-07	0.01545		69.6257	765.569	8.0521	0	3	920	7.957e-07	0.01537		70.2591	778.98	8.2097	0	3
	69.7061	784.854	8.0286	0	3	920	8.1e-07	0.01547		69.7016	763.659	7.9482	0	3	920	7.963e-07	0.01539		70.3357	776.526	8.1095	0	3
	69.782	783.354	7.9348	0	3	920	8.102e-07	0.01549		69.7774	762.459	7.8488	0	3	920	7.965e-07	0.0154		70.4122	774.673	8.0075	0	3
	69.8578	781.032	7.8325	0	3	920	8.107e-07	0.0155		69.8532	760.278	7.7498	0	3	920	7.968e-07	0.01542		70.4887	772.88	7.9126	0	3
	69.9337	779.363	7.7291	0	3	920	8.113e-07	0.01552		69.9291	758.833	7.6468	0	3	920	7.972e-07	0.01544		70.5653	771.708	7.8046	0	3
	70.0096	777.663	7.6292	0	3	920	8.119e-07	0.01554		70.0049	755.555	7.5499	0	3	920	7.977e-07	0.01545		70.6418	769.488	7.703	0	3
	70.0854	776.022	7.5292	0	3	920	8.123e-07	0.01556		70.0808	754.114	7.4492	0	3	920	7.984e-07	0.01547		70.7183	766.951	7.6057	0	3
	70.1612	773.537	7.429	0	3	930	8.126e-07	0.01557		70.1566	752.14	7.3488	0	3	930	7.989e-07	0.01549		70.7949	765.56	7.4999	0	3
	70.2371	770.702	7.3332	0	3	930	8.131e-07	0.01559		70.2325	750.95	7.2441	0	3	930	7.993e-07	0.0155		70.8714	762.903	7.4015	0	3
	70.313	770.407	7.2272	0	3	930	8.136e-07	0.0156		70.3083	748.86	7.1446	0	3	930	7.998e-07	0.01552		70.9479	761.609	7.2974	0	3
	70.3888	768.327	7.1246	0	3	930	8.141e-07	0.01562		70.3842	746.37	7.0518	0	3	930	8.005e-07	0.01554		71.0245	758.938	7.1991	0	3
	70.4646	765.999	7.0278	0	3	930	8.149e-07	0.01564		70.46	744.603	6.9478	0	3	930	8.007e-07	0.01556		71.101	757.186	7.0973	0	3
	70.5405	764.701	6.9293	0	3	930	8.153e-07	0.01565		70.5359	742.182	6.8437	0	3	930	8.009e-07	0.01557		71.1776	755.666	6.9971	0	3
	70.6163	762.555	6.8216	0	3	930	8.154e-07	0.01567		70.6117	741.713	6.7452	0	3	930	8.017e-07	0.01559		71.2541	752.894	6.8976	0	3
	70.6922	760.303	6.727	0	3	930	8.159e-07	0.01569		70.6875	739.109	6.6437	0	3	930	8.021e-07	0.01561		71.3306	751.416	6.7912	0	3
	70.7681	759.085	6.6225	0	3	930	8.164e-07	0.01571		70.7634	737.191	6.5466	0	3	930	8.024e-07	0.01562		71.4072	749.014	6.6925	0	3
	70.8439	757.103	6.5239	0	3	930	8.167e-07	0.01572		70.8392	734.598	6.4463	0	3	930	8.031e-07	0.01564		71.4837	747.648	6.5861	0	3
	70.9197	755.381	6.4271	0	3	940	8.171e-07	0.01574		70.9151	732.143	6.3423	0	3	940	8.036e-07	0.01566		71.5602	744.743	6.4894	0	3
	70.9956	753.45	6.3243	0	3	940	8.175e-07	0.01576		70.9909	730.235	6.245	0	3	940	8.04e-07	0.01567		71.6368	742.275	6.3931	0	3
	71.0714	750.667	6.2221	0	3	940	8.178e-07	0.01578		71.0668	728.481	6.1429	0	3	940	8.046e-07	0.01569		71.7133	739.975	6.2857	0	3
	71.1473	748.361	6.1264	0	3	940	8.183e-07	0.01579		71.1426	725.815	6.0491	0	3	940	8.049e-07	0.01571		71.7898	737.893	6.1848	0	3
	71.2232	747.53	6.0189	0	3	940	8.189e-07	0.01581		71.2185	723.244	5.9459	0	3	940	8.055e-07	0.01572		71.8664	735.858	6.0831	0	3
	71.299	744.818	5.921	0	3	940	8.194e-07	0.01583		71.2943	721.427	5.8462	0	3	940	8.062e-07	0.01574		71.9429	733.332	5.9823	0	3
	71.3748	743.615	5.824	0	3	940	8.197e-07	0.01584		71.3701	719.944	5.7409	0	3	940	8.065e-07	0.01576		72.0194	731.044	5.8815	0	3
	71.4507	740.796	5.7183	0	3	940	8.2e-07	0.01586		71.446	717.67	5.643	0	3	940	8.071e-07	0.01578		72.096	728.837	5.7805	0	3
	71.5266	738.58	5.6198	0	3	940	8.206e-07	0.01588		71.5218	715.918	5.5399	0	3	940	8.074e-07	0.01579		72.1725	727.439	5.6829	0	3
	71.6024	737.049	5.5255	0	3	940	8.209e-07	0.0159		71.5977	713.023	5.4399	0	3	940	8.077e-07	0.01581		72.249	723.559	5.5842	0	3
	71.6782	735.032	5.4124	0	3	950	8.213e-07	0.01591		71.6735	710.042	5.345	0	3	950	8.082e-07	0.01583		72.3256	721.755	5.4802	0	3
	71.7541	732.258	5.319	0	3	950	8.222e-07	0.01593		71.7494	707.422	5.2421	0	3	950	8.088e-07	0.01585		72.4021	719.55	5.3758	0	3
	71.8299	730.066	5.2164	0	3	950	8.228e-07	0.01595		71.8252	705.673	5.143	0	3	950	8.091e-07	0.01586		72.4786	716.57	5.2776	0	3
	71.9058	728.332	5.1188	0	3	950	8.231e-07	0.01596		71.9011	704.553	5.0378	0	3	950	8.096e-07	0.01588		72.5552	714.495	5.1771	0	3
	71.9817	725.946	5.0145	0	3	950	8.234e-07	0.01598		71.9769	700.955	4.945	0	3	950	8.102e-07	0.0159		72.6317	711.32	5.0714	0	3
	72.0575	723.559	4.9169	0	3	950	8.237e-07	0.016		72.0527	698.982	4.84	0	3	950	8.108e-07	0.01591		72.7083	709.386	4.9715	0	3
	72.1333	721.618	4.8169	0	3	950	8.244e-07	0.01601		72.1286	696.568	4.7396	0	3	950	8.111e-07	0.01593		72.7848	706.685	4.87	0	3
	72.2092	718.372	4.7167	0	3	950	8.251e-07	0.01603		72.2044	693.367	4.6421	0	3	950	8.116e-07	0.01595		72.8613	703.233	4.7703	0	3
	72.285	717.081	4.616	0	3	950	8.254e-07	0.01604		72.2803	690.163	4.5402	0	3	950	8.122e-07	0.01596		72.9379	701.541	4.672	0	3
	72.3609	713.713	4.5151	0	3	950	8.255e-07	0.01606		72.3561	688.532	4.4424	0	3	950	8.126e-07	0.01598		73.0144	698.693	4.5688	0	3
	72.4368	711.533	4.409	0	3	960	8.259e-07	0.01608		72.432	685.831	4.343	0	3	960	8.13e-07	0.016		73.0909	695.665	4.4653	0	3
	72.5126	709.791	4.3127	0	3	960	8.266e-07	0.0161		72.5078	682.161	4.2426	0	3	960	8.135e-07	0.01601		73.1675	694.309	4.3668	0	3
	72.5884	705.935	4.2162	0	3	960	8.272e-07	0.01611		72.5837	679.969	4.142	0	3	960	8.141e-07	0.01603		73.244	690.24	4.2676	0	3
	72.6643	703.967	4.1108	0	3	960	8.278e-07	0.01613		72.6595	678.075	4.0383	0	3	960	8.143e-07	0.01605		73.3205	687.813	4.1623	0	3
	72.7402	701.617	4.0105	0	3	960	8.284e-07	0.01615		72.7354	674.706	3.9429	0	3	960	8.147e-07	0.01606		73.3971	684.967	4.0628	0	3
	72.816	698.802	3.9136	0	3	960	8.29e-07	0.01617		72.8112	671.728	3.8393	0	3	960	8.15e-07	0.01608		73.4736	682.127	3.9591	0	3
	72.8918	697.122	3.8106	0	3	960	8.291e-07	0.01618		72.887	668.347	3.744	0	3	960	8.155e-07	0.0161		73.5501	678.149	3.8609	0	3
	72.9677	694.161	3.7121	0	3	960	8.293e-07	0.0162		72.9629	664.808	3.6426	0	3	960	8.16e-07	0.01612		73.6267	676.264	3.7625	0	3
	73.0435	691.567	3.6105	0	3	960	8.297e-07	0.01622		73.0387	662.495	3.5419	0	3	960	8.165e-07	0.01613		73.7032	672.574	3.658	0	3
	73.1194	688.846	3.5096	0	3	960	8.301e-07	0.01623		73.1146	660.083	3.4418	0	3	960	8.171e-07	0.01615		73.7797	669.674	3.5592	0	3
	73.1953	686.011	3.4114	0	3	970	8.306e-07	0.01625		73.1904	656.283	3.3425	0	3	970	8.179e-07	0.01617		73.8563	666.926	3.4541	0	3
	73.2711	682.604	3.3123	0	3	970	8.31e-07	0.01627		73.2663	654.592	3.2412	0	3	970	8.182e-07	0.01618		73.9328	663.638	3.3532	0	3
	73.3469	679.472	3.2097	0	3	970	8.315e-07	0.01628		73.3421	648.987	3.1415	0	3	970	8.184e-07	0.0162		74.0093	661.736	3.2547	0	3
	73.4228	676.641	3.1104	0	3	970	8.321e-07	0.0163		73.418	647.075	3.0433	0	3	970	8.192e-07	0.01622		74.0859	657.067	3.1541	0	3
	73.4986	673.64	3.0116	0	3	970	8.327e-07	0.01632		73.4938	643.61	2.9415	0	3	970	8.198e-07	0.01623		74.1624	653.691	3.0531	0	3
	73.5745	670.253	2.9139	0	3	970	8.331e-07	0.01633		73.5696	640.77	2.8423	0	3	970	8.2e-07	0.01625		74.239	650.043	2.9502	0	3
	73.6503	667.859	2.809	0	3	970	8.336e-07	0.01635		73.6455	636.37	2.7467	0	3	970	8.205e-07	0.01627		74.3155	646.928	2.8513	0	3
	73.7262	664.197	2.7083	0	3	970	8.339e-07	0.01637		73.7213	633.091	2.6435	0	3	970	8.208e-07	0.01628		74.392	644.005	2.7502	0	3
	73.802	660.426	2.6127	0	3	970	8.344e-07	0.01639		73.7972	630.867	2.5429	0	3	970	8.214e-07	0.0163		74.4686	639.087	2.6493	0	3
	73.8779	657.159	2.5052	0	3	970	8.349e-07	0.0164		73.873	625.566	2.4442	0	3	970	8.22e-07	0.01632		74.5451	636.014	2.5495	0	3
	73.9538	653.782	2.4103	0	3	980	8.355e-07	0.01642		73.9489	622.116	2.3465	0	3	980	8.222e-07	0.01633		74.6216	631.617	2.4498	0	3
	74.0296	650.829	2.3107	0	3	980	8.357e-07	0.01644		74.0247	618.085	2.2459	0	3	980	8.228e-07	0.01635		74.6982	628.28	2.3488	0	3
	74.1054	647.347	2.2097	0	3	980	8.357e-07	0.01646		74.1006	613.82	2.1506	0	3	980	8.234e-07	0.01637		74.7747	624.703	2.2503	0	3
	74.1813	642.945	2.1064	0	3	980	8.362e-07	0.01647		74.1764	609.087	2.0465	0	3	980	8.238e-07	0.01639		74.8512	620.26	2.1501	0	3
	74.2571	638.086	2.0122	0	3	980	8.37e-07	0.01649		74.2523	605.108	1.9534	0	3	980	8.241e-07	0.01641		74.9278	616.376	2.0457	0	3
	74.333	634.88	1.9079	0	3	980	8.373e-07	0.01651		74.3281	601.101	1.8521	0	3	980	8.245e-07	0.01642		75.0043	611.931	1.947	0	3
	74.4089	630.434	1.8146	0	3	980	8.376e-07	0.01652		74.4039	596.863	1.7507	0	3	980	8.248e-07	0.01644		75.0808	607.501	1.8493	0	3
	74.4847	626.038	1.7129	0	3	980	8.384e-07	0.01654		74.4798	591.065	1.6543	0	3	980	8.252e-07	0.01645		75.1574	603.221	1.7494	0	3
	74.5605	621.102	1.6095	0	3	980	8.388e-07	0.01656		74.5556	585.773	1.5522	0	3	980	8.258e-07	0.01647		75.2339	599.034	1.6485	0	3
	74.6364	616.962	1.5111	0	3	980	8.391e-07	0.01657		74.6315	581.805	1.4572	0	3	980	8.263e-07	0.01649		75.3104	594.058	1.5492	0	3
	74.7122	611.097	1.4163	0	3	990	8.395e-07	0.01659		74.7073	574.823	1.3606	0	3	990	8.27e-07	0.01651		75.387	589.225	1.4473	0	3
	74.7881	606.034	1.3152	0	3	990	8.402e-07	0.01661		74.7832	569.652	1.2613	0	3	990	8.276e-07	0.01652		75.4635	583.942	1.3458	0	3
	74.8639	600.947	1.2127	0	3	990	8.409e-07	0.01662		74.859	564.571	1.1585	0	3	990	8.278e-07	0.01654		75.54	579.092	1.2468	0	3
	74.9398	595.292	1.1156	0	3	990	8.412e-07	0.01664		74.9349	557.953	1.0627	0	3	990	8.278e-07	0.01656		75.6166	574.011	1.1444	0	3
	75.0156	589.763	1.0148	0	3	990	8.416e-07	0.01666		75.0107	551.812	0.9661	0	3	990	8.286e-07	0.01657		75.6931	568.027	1.0442	0	3
	75.0915	584.129	0.9187	0	3	990	8.422e-07	0.01667		75.0865	544.424	0.8674	0	3	990	8.293e-07	0.01659		75.7697	561.363	0.9487	0	3
	75.1674	577.527	0.8164	0	3	990	8.424e-07	0.01669		75.1624	536.537	0.7657	0	3	990	8.297e-07	0.01661		75.8462	556.138	0.8472	0	3
	75.2432	570.54	0.7231	0	3	990	8.427e-07	0.01671		75.2382	528.727	0.6709	0	3	990	8.299e-07	0.01662		75.9227	549.381	0.7505	0	3
	75.319	563.568	0.6234	0	3	990	8.435e-07	0.01672		75.3141	520.769	0.5728	0	3	990	8.302e-07	0.01664		75.9993	542.93	0.6493	0	3
	75.3949	555.28	0.5232	0	3	990	8.442e-07	0.01674		75.3899	511.156	0.4787	0	3	990	8.308e-07	0.01666		76.0758	535.346	0.5541	0	3
	75.4707	548.018	0.4265	0	3	1000	8.446e-07	0.01676		75.4658	498.617	0.3859	0	3	1000	8.314e-07	0.01667		76.1523	527.8	0.4477	0	3
	75.5466	539.823	0.3283	0	3	1000	8.449e-07	0.01678		75.5416	486.098	0.2912	0	3	1000	8.316e-07	0.01669		76.2289	518.927	0.3543	0	3
	75.6225	530.062	0.2298	0	3	1000	8.452e-07	0.01679		75.6175	467.175	0.2081	0	3	1000	8.32e-07	0.01671		76.3054	510.034	0.2587	0	3
	75.6983	519.737	0.134	0	3	1000	8.453e-07	0.01681		75.6933	402.087	0.1946	0	3	1000	8.326e-07	0.01672		76.3819	500.744	0.1565	0	3
	75.7741	508.038	0.0365	0	3	1000	8.456e-07	0.01683		75.7692	293.673	0.1932	0	3	1000	8.333e-07	0.01674		76.4585	489.631	0.0605	0	3
						1000	8.462e-07	0.01685							1000	8.337e-07	0.01676
						1000	8.471e-07	0.01686							1000	8.339e-07	0.01677
						1000	8.476e-07	0.01688							1000	8.342e-07	0.01679
						1000	8.481e-07	0.0169							1000	8.348e-07	0.01681
						1000	8.484e-07	0.01691							1000	8.353e-07	0.01683
						1000	8.486e-07	0.01693							1000	8.357e-07	0.01684
						1000	8.491e-07	0.01695							1000	8.364e-07	0.01686
						1000	8.495e-07	0.01696							1000	8.368e-07	0.01688
						1000	8.5e-07	0.01698							1000	8.37e-07	0.01689
						1000	8.505e-07	0.017							1000	8.376e-07	0.01691
						1000	8.509e-07	0.01702							1000	8.38e-07	0.01693
						1000	8.513e-07	0.01703							1000	8.383e-07	0.01695
						1000	8.518e-07	0.01705							1000	8.389e-07	0.01696
						1000	8.524e-07	0.01707							1000	8.394e-07	0.01698
						1000	8.528e-07	0.01708							1000	8.398e-07	0.017
						1000	8.532e-07	0.0171							1000	8.4e-07	0.01701
						1000	8.537e-07	0.01712							1000	8.405e-07	0.01703
						1000	8.54e-07	0.01714							1000	8.412e-07	0.01705
						1000	8.545e-07	0.01715							1000	8.413e-07	0.01706
						1000	8.549e-07	0.01717							1000	8.416e-07	0.01708
						1000	8.553e-07	0.01718							1000	8.422e-07	0.0171
						1000	8.563e-07	0.0172							1000	8.426e-07	0.01711
						1000	8.57e-07	0.01722							1000	8.428e-07	0.01713
						1000	8.572e-07	0.01724							1000	8.433e-07	0.01715
						1000	8.575e-07	0.01725							1000	8.439e-07	0.01716
						1000	8.579e-07	0.01727							1000	8.444e-07	0.01718
						1000	8.583e-07	0.01729							1000	8.45e-07	0.0172
						1000	8.585e-07	0.01731							1000	8.456e-07	0.01722
						1000	8.59e-07	0.01732							1000	8.456e-07	0.01723
						1000	8.596e-07	0.01734							1000	8.458e-07	0.01725
						1000	8.597e-07	0.01735							1000	8.464e-07	0.01727
						1000	8.601e-07	0.01737							1000	8.471e-07	0.01728
						1000	8.609e-07	0.01739							1000	8.473e-07	0.0173
						1000	8.614e-07	0.01741							1000	8.478e-07	0.01732
						1000	8.617e-07	0.01742							1000	8.484e-07	0.01733
						1000	8.621e-07	0.01744							1000	8.486e-07	0.01735
						1000	8.623e-07	0.01746							1000	8.491e-07	0.01737
						1000	8.629e-07	0.01748							1000	8.498e-07	0.01738
						1000	8.633e-07	0.01749							1000	8.501e-07	0.0174
						1000	8.634e-07	0.01751							1000	8.502e-07	0.01742
						1000	8.642e-07	0.01753							1000	8.506e-07	0.01744
						1000	8.646e-07	0.01754							1000	8.513e-07	0.01745
						1000	8.649e-07	0.01756							1000	8.517e-07	0.01747
						1000	8.655e-07	0.01757							1000	8.522e-07	0.01749
						1000	8.66e-07	0.01759							1000	8.528e-07	0.0175
						1000	8.663e-07	0.01761							1000	8.532e-07	0.01752
						1000	8.667e-07	0.01763							1000	8.535e-07	0.01754
						1000	8.672e-07	0.01765							1000	8.536e-07	0.01756
						1000	8.676e-07	0.01766							1000	8.54e-07	0.01757
						1000	8.681e-07	0.01768							1000	8.545e-07	0.01759
						1100	8.686e-07	0.0177							1100	8.548e-07	0.01761
						1100	8.691e-07	0.01771							1100	8.553e-07	0.01762
						1100	8.694e-07	0.01773							1100	8.559e-07	0.01764
						1100	8.699e-07	0.01774							1100	8.563e-07	0.01766
						1100	8.704e-07	0.01776							1100	8.569e-07	0.01767
						1100	8.707e-07	0.01778							1100	8.573e-07	0.01769
						1100	8.711e-07	0.0178							1100	8.574e-07	0.01771
						1100	8.717e-07	0.01781							1100	8.581e-07	0.01772
						1100	8.721e-07	0.01783							1100	8.587e-07	0.01774
						1100	8.727e-07	0.01785							1100	8.587e-07	0.01776
						1100	8.733e-07	0.01786							1100	8.587e-07	0.01778
						1100	8.735e-07	0.01788							1100	8.591e-07	0.01779
						1100	8.738e-07	0.0179							1100	8.596e-07	0.01781
						1100	8.744e-07	0.01792							1100	8.602e-07	0.01783
						1100	8.749e-07	0.01793							1100	8.608e-07	0.01784
						1100	8.75e-07	0.01795							1100	8.615e-07	0.01786
						1100	8.752e-07	0.01797							1100	8.62e-07	0.01788
						1100	8.757e-07	0.01798							1100	8.622e-07	0.01789
						1100	8.761e-07	0.018							1100	8.623e-07	0.01791
						1100	8.766e-07	0.01802							1100	8.626e-07	0.01793
						1100	8.773e-07	0.01803							1100	8.633e-07	0.01794
						1100	8.776e-07	0.01805							1100	8.637e-07	0.01796
						1100	8.78e-07	0.01807							1100	8.642e-07	0.01798
						1100	8.786e-07	0.01809							1100	8.648e-07	0.018
						1100	8.79e-07	0.0181							1100	8.648e-07	0.01801
						1100	8.794e-07	0.01812							1100	8.652e-07	0.01803
						1100	8.798e-07	0.01813							1100	8.656e-07	0.01805
						1100	8.8e-07	0.01815							1100	8.661e-07	0.01806
						1100	8.807e-07	0.01817							1100	8.666e-07	0.01809
						1100	8.812e-07	0.01819							1100	8.671e-07	0.0181
						1100	8.815e-07	0.01821							1100	8.676e-07	0.01812
						1100	8.819e-07	0.01823							1100	8.679e-07	0.01813
						1100	8.823e-07	0.01824							1100	8.681e-07	0.01815
						1100	8.825e-07	0.01826							1100	8.685e-07	0.01817
						1100	8.829e-07	0.01827							1100	8.688e-07	0.01818
						1100	8.833e-07	0.01829							1100	8.692e-07	0.0182
						1100	8.84e-07	0.01831							1100	8.695e-07	0.01822
						1100	8.845e-07	0.01833							1100	8.7e-07	0.01824
						1100	8.848e-07	0.01834							1100	8.705e-07	0.01825
						1100	8.853e-07	0.01836							1100	8.709e-07	0.01827
						1100	8.857e-07	0.01837							1100	8.717e-07	0.01828
						1100	8.862e-07	0.01839							1100	8.718e-07	0.0183
						1100	8.865e-07	0.01841							1100	8.719e-07	0.01832
						1100	8.868e-07	0.01843							1100	8.724e-07	0.01834
						1100	8.873e-07	0.01844							1100	8.727e-07	0.01835
						1100	8.876e-07	0.01846							1100	8.73e-07	0.01837
						1100	8.881e-07	0.01848							1100	8.734e-07	0.01839
						1100	8.889e-07	0.0185							1100	8.738e-07	0.01841
						1100	8.892e-07	0.01851							1100	8.742e-07	0.01842
						1100	8.893e-07	0.01853							1100	8.745e-07	0.01844
						1100	8.899e-07	0.01855							1100	8.75e-07	0.01845
						1100	8.903e-07	0.01856							1100	8.756e-07	0.01847
						1100	8.904e-07	0.01858							1100	8.76e-07	0.01849
						1100	8.909e-07	0.0186							1100	8.764e-07	0.0185
						1100	8.913e-07	0.01861							1100	8.767e-07	0.01852
						1100	8.92e-07	0.01863							1100	8.77e-07	0.01854
						1100	8.924e-07	0.01865							1100	8.777e-07	0.01856
						1100	8.927e-07	0.01866							1100	8.782e-07	0.01857
						1100	8.933e-07	0.01868							1100	8.785e-07	0.01859
						1100	8.937e-07	0.0187							1100	8.788e-07	0.01861
						1100	8.94e-07	0.01871							1100	8.79e-07	0.01863
						1100	8.944e-07	0.01873							1100	8.796e-07	0.01864
						1100	8.947e-07	0.01875							1100	8.803e-07	0.01866
						1100	8.952e-07	0.01877							1100	8.807e-07	0.01867
						1100	8.957e-07	0.01878							1100	8.808e-07	0.01869
						1100	8.961e-07	0.0188							1100	8.815e-07	0.01871
						1100	8.965e-07	0.01882							1100	8.819e-07	0.01873
						1100	8.968e-07	0.01883							1100	8.821e-07	0.01874
						1100	8.971e-07	0.01885							1100	8.827e-07	0.01876
						1100	8.976e-07	0.01887							1100	8.83e-07	0.01877
						1100	8.984e-07	0.01888							1100	8.833e-07	0.01879
						1100	8.988e-07	0.0189							1100	8.836e-07	0.01881
						1100	8.99e-07	0.01892							1100	8.839e-07	0.01883
						1100	8.995e-07	0.01893							1100	8.843e-07	0.01884
						1100	9.001e-07	0.01895							1100	8.848e-07	0.01886
						1100	9.006e-07	0.01897							1100	8.855e-07	0.01888
						1100	9.009e-07	0.01899							1100	8.856e-07	0.0189
						1100	9.013e-07	0.019							1100	8.857e-07	0.01891
						1100	9.017e-07	0.01902							1100	8.861e-07	0.01893
						1100	9.024e-07	0.01904							1100	8.868e-07	0.01895
						1100	9.027e-07	0.01905							1100	8.875e-07	0.01896
						1100	9.028e-07	0.01907							1100	8.876e-07	0.01898
						1100	9.03e-07	0.01909							1100	8.877e-07	0.019
						1100	9.033e-07	0.01911							1100	8.879e-07	0.01901
						1100	9.036e-07	0.01912							1100	8.882e-07	0.01903
						1100	9.041e-07	0.01914							1100	8.889e-07	0.01905
						1100	9.051e-07	0.01916							1100	8.897e-07	0.01906
						1100	9.058e-07	0.01917							1100	8.899e-07	0.01908
						1100	9.06e-07	0.01919							1100	8.903e-07	0.0191
						1100	9.062e-07	0.01921							1100	8.908e-07	0.01912
						1100	9.067e-07	0.01922							1100	8.911e-07	0.01913
						1100	9.073e-07	0.01924							1100	8.915e-07	0.01915
						1100	9.077e-07	0.01926							1100	8.918e-07	0.01917
						1100	9.078e-07	0.01928							1100	8.92e-07	0.01918
						1100	9.083e-07	0.01929							1100	8.925e-07	0.0192
						1100	9.088e-07	0.01931							1100	8.931e-07	0.01922
						1100	9.093e-07	0.01933							1100	8.934e-07	0.01924
						1100	9.099e-07	0.01935							1100	8.936e-07	0.01925
						1100	9.1e-07	0.01936							1100	8.942e-07	0.01927
						1100	9.103e-07	0.01938							1100	8.947e-07	0.01929
						1200	9.11e-07	0.01939							1200	8.949e-07	0.0193
						1200	9.117e-07	0.01941							1200	8.953e-07	0.01932
						1200	9.123e-07	0.01943							1200	8.957e-07	0.01934
						1200	9.126e-07	0.01944							1200	8.963e-07	0.01935
						1200	9.127e-07	0.01946							1200	8.969e-07	0.01937
						1200	9.131e-07	0.01948							1200	8.971e-07	0.01939
						1200	9.136e-07	0.0195							1200	8.973e-07	0.0194
						1200	9.14e-07	0.01951							1200	8.978e-07	0.01942
						1200	9.143e-07	0.01953							1200	8.978e-07	0.01944
						1200	9.148e-07	0.01955							1200	8.98e-07	0.01946
						1200	9.152e-07	0.01956							1200	8.985e-07	0.01947
						1200	9.155e-07	0.01958							1200	8.99e-07	0.01949
						1200	9.161e-07	0.0196							1200	8.997e-07	0.01951
						1200	9.167e-07	0.01962							1200	9.001e-07	0.01952
						1200	9.171e-07	0.01963							1200	9.001e-07	0.01954
						1200	9.178e-07	0.01965							1200	9.003e-07	0.01956
						1200	9.182e-07	0.01967							1200	9.008e-07	0.01957
						1200	9.181e-07	0.01968							1200	9.012e-07	0.01959
						1200	9.188e-07	0.0197							1200	9.016e-07	0.01961
						1200	9.195e-07	0.01972							1200	9.022e-07	0.01962
						1200	9.195e-07	0.01973							1200	9.024e-07	0.01964
						1200	9.195e-07	0.01975							1200	9.025e-07	0.01966
						1200	9.199e-07	0.01977							1200	9.03e-07	0.01968
						1200	9.208e-07	0.01978							1200	9.036e-07	0.01969
						1200	9.214e-07	0.0198							1200	9.04e-07	0.01971
						1200	9.218e-07	0.01982							1200	9.042e-07	0.01973
						1200	9.223e-07	0.01984							1200	9.047e-07	0.01974
						1200	9.226e-07	0.01985							1200	9.052e-07	0.01976
						1200	9.23e-07	0.01987							1200	9.054e-07	0.01978
						1200	9.235e-07	0.01989							1200	9.057e-07	0.01979
						1200	9.238e-07	0.01991							1200	9.062e-07	0.01981
						1200	9.241e-07	0.01992							1200	9.066e-07	0.01983
						1200	9.245e-07	0.01994							1200	9.07e-07	0.01984
						1200	9.25e-07	0.01996							1200	9.076e-07	0.01986
						1200	9.256e-07	0.01997							1200	9.083e-07	0.01988
						1200	9.256e-07	0.01999							1200	9.086e-07	0.01989
						1200	9.257e-07	0.02							1200	9.089e-07	0.01991
						1200	9.265e-07	0.02002							1200	9.091e-07	0.01993
						1200	9.273e-07	0.02004							1200	9.096e-07	0.01995
						1200	9.278e-07	0.02006							1200	9.1e-07	0.01996
						1200	9.282e-07	0.02007							1200	9.102e-07	0.01998
						1200	9.287e-07	0.02009							1200	9.107e-07	0.02
						1200	9.291e-07	0.02011							1200	9.11e-07	0.02001
						1200	9.293e-07	0.02012							1200	9.113e-07	0.02003
						1200	9.293e-07	0.02013							1200	9.114e-07	0.02004

## Sheet: Fig. S1
C-Mg-adp	Temperatrue (°C)	Weight (%)	Derivative Weight (%/°C)	G-Mg-adp	Temperatrue (°C)	Weight (%)	Derivative Weight (%/°C)
	35.0417	100.016	0.121858		34.3791	99.9838	-0.00138
	35.1163	100	0.121948		34.4468	99.9863	-0.00132
	35.1911	99.9866	0.122121		34.5106	99.9897	-0.00122
	35.2682	99.9836	0.122234		34.5788	99.984	-0.00116
	35.3432	99.9705	0.122348		34.6447	99.9837	-0.00119
	35.4193	99.9643	0.122414		34.7118	99.977	-0.0011
	35.4981	99.9525	0.122415		34.7802	99.9725	-0.00104
	35.573	99.9344	0.122472		34.8412	99.9775	-0.000998
	35.6485	99.9205	0.122432		34.909	99.9829	-0.000969
	35.7214	99.9109	0.122352		34.9755	99.982	-0.000943
	35.798	99.8992	0.122236		35.0451	99.979	-0.000992
	35.8729	99.8872	0.12218		35.1116	99.9852	-0.00103
	35.9509	99.8762	0.12209		35.1804	99.9787	-0.00107
	36.025	99.8733	0.121994		35.2438	99.9788	-0.0011
	36.1036	99.8675	0.122024		35.3121	99.9749	-0.00112
	36.1814	99.8541	0.1221		35.3815	99.9754	-0.00115
	36.2576	99.8436	0.122147		35.4498	99.9718	-0.00108
	36.3331	99.8344	0.122144		35.52	99.98	-0.000999
	36.4091	99.8274	0.122108		35.5867	99.9773	-0.000927
	36.4863	99.8188	0.122095		35.6551	99.9751	-0.000851
	36.5637	99.8106	0.122073		35.7253	99.9745	-0.000805
	36.6386	99.7951	0.122031		35.7942	99.9704	-0.000674
	36.7179	99.7805	0.122013		35.863	99.9638	-0.000535
	36.7958	99.7623	0.121957		35.9316	99.9661	-0.000389
	36.8709	99.762	0.121886		36.0017	99.9696	-0.000316
	36.9516	99.7582	0.121784		36.0734	99.9628	-0.000289
	37.0302	99.7488	0.121655		36.1403	99.9622	-0.000204
	37.1059	99.7459	0.121561		36.21	99.9746	-0.000141
	37.1847	99.7272	0.121441		36.2799	99.9736	-7.05e-05
	37.2657	99.7234	0.121288		36.3524	99.978	-4.43e-05
	37.3414	99.7102	0.121107		36.4221	99.9918	-8.08e-05
	37.4205	99.7068	0.120951		36.4913	100	-7.4e-05
	37.498	99.6832	0.120785		36.5617	99.9991	-0.000113
	37.5792	99.667	0.120591		36.6343	99.9945	-3.57e-05
	37.6537	99.657	0.120428		36.7046	99.9954	5.8e-05
	37.7318	99.651	0.120372		36.7743	99.9912	0.000168
	37.8137	99.6404	0.120145		36.8425	99.9853	0.000311
	37.8931	99.6265	0.119955		36.9159	99.982	0.000495
	37.9712	99.6165	0.11976		36.9881	99.986	0.00062
	38.0489	99.6088	0.119554		37.061	99.9863	0.000702
	38.1292	99.5959	0.119345		37.13	99.9824	0.000676
	38.2046	99.5903	0.119075		37.2039	99.986	0.000628
	38.283	99.5724	0.118808		37.2764	99.9935	0.000554
	38.3642	99.5667	0.118517		37.3473	99.9855	0.000511
	38.4438	99.5606	0.118177		37.4206	99.9828	0.000476
	38.5241	99.5441	0.117816		37.4947	99.9853	0.000482
	38.6032	99.5339	0.11755		37.5663	99.9767	0.00049
	38.6828	99.5284	0.117263		37.639	99.9691	0.000503
	38.7621	99.5159	0.116934		37.7112	99.9699	0.000542
	38.84	99.5117	0.116552		37.7833	99.9718	0.00057
	38.9195	99.5002	0.116231		37.8565	99.9753	0.000696
	38.9999	99.4927	0.115826		37.9292	99.9764	0.000793
	39.0803	99.481	0.115308		38.0025	99.9816	0.000829
	39.1582	99.4714	0.114911		38.0762	99.9788	0.000933
	39.2377	99.4578	0.114581		38.1501	99.974	0.000999
	39.3177	99.456	0.114243		38.2226	99.965	0.0011046
	39.4011	99.4441	0.113827		38.2987	99.9753	0.00131397
	39.4808	99.4428	0.113378		38.3743	99.9755	0.00142628
	39.5588	99.4239	0.112934		38.4448	99.9741	0.00157454
	39.6435	99.4042	0.112502		38.5191	99.9752	0.00172766
	39.7191	99.3969	0.112043		38.5923	99.9788	0.00182343
	39.8021	99.3903	0.111578		38.6676	99.9723	0.00193506
	39.8847	99.3854	0.111061		38.7449	99.9758	0.00194309
	39.9642	99.3656	0.110612		38.8175	99.9709	0.00196468
	40.0446	99.3581	0.110181		38.8927	99.9606	0.00200128
	40.125	99.3482	0.109745		38.9689	99.9567	0.00206238
	40.2063	99.3382	0.109345		39.0438	99.9693	0.00212629
	40.2882	99.3281	0.108925		39.1192	99.967	0.00221015
	40.3688	99.3153	0.10845		39.1946	99.9743	0.00226255
	40.4502	99.3156	0.10797		39.27	99.9784	0.00231879
	40.5275	99.3101	0.107462		39.3461	99.9768	0.00230729
	40.6084	99.3007	0.106938		39.4215	99.9698	0.00228208
	40.6903	99.2907	0.106418		39.4974	99.9666	0.00233492
	40.7732	99.2834	0.105883		39.5724	99.9686	0.00236873
	40.8562	99.2694	0.10535		39.6489	99.9725	0.00241824
	40.9355	99.2616	0.104849		39.7244	99.973	0.00245216
	41.0157	99.2546	0.104401		39.8006	99.9797	0.00250337
	41.0959	99.2369	0.103927		39.8761	99.9765	0.00257621
	41.177	99.2218	0.103413		39.9565	99.9766	0.00262073
	41.2622	99.2168	0.1027		40.0287	99.9843	0.00264813
	41.3416	99.2096	0.102189		40.1067	99.9844	0.00267389
	41.4218	99.2047	0.101673		40.1824	99.9866	0.00269946
	41.5058	99.1858	0.101114		40.2595	99.977	0.00270423
	41.5855	99.1783	0.100545		40.3376	99.9734	0.00277026
	41.6697	99.1667	0.099987		40.4135	99.9711	0.00282074
	41.7514	99.158	0.0994204		40.4907	99.9709	0.00285322
	41.8316	99.1561	0.0989124		40.5706	99.9697	0.00283718
	41.9154	99.1591	0.0983865		40.6485	99.9709	0.00286369
	41.9943	99.1516	0.0977917		40.7255	99.971	0.0029842
	42.0762	99.1443	0.0971855		40.8042	99.9667	0.00307963
	42.1606	99.1392	0.0965458		40.8806	99.97	0.0032073
	42.2402	99.1283	0.0959288		40.9578	99.9731	0.00333414
	42.3232	99.1223	0.0953112		41.0348	99.969	0.00341025
	42.4064	99.117	0.094784		41.1139	99.9706	0.0035021
	42.489	99.0976	0.0941126		41.1915	99.9673	0.00359451
	42.5717	99.0934	0.0935048		41.2689	99.9654	0.00364799
	42.6528	99.0848	0.0929887		41.3464	99.9695	0.00367863
	42.735	99.0759	0.0921874		41.4242	99.9697	0.00373932
	42.8169	99.0612	0.0915987		41.5031	99.9744	0.00368641
	42.8994	99.0504	0.0910641		41.5801	99.971	0.00359346
	42.9814	99.0396	0.090559		41.6588	99.9655	0.00343862
	43.064	99.0351	0.0899688		41.737	99.9661	0.00331605
	43.1478	99.0302	0.0894073		41.8154	99.9595	0.00326064
	43.2298	99.025	0.0888883		41.8952	99.9567	0.00324921
	43.3122	99.0275	0.0883805		41.9742	99.9579	0.00325072
	43.3917	99.0207	0.0878592		42.0523	99.9662	0.00323314
	43.4742	99.0236	0.0872845		42.1317	99.9708	0.00319813
	43.5559	99.0123	0.0867295		42.2089	99.9724	0.0032147
	43.6383	98.9991	0.0862334		42.2901	99.9773	0.00322807
	43.7205	98.9867	0.0857263		42.3689	99.9757	0.00324992
	43.8068	98.9857	0.0851686		42.4484	99.9738	0.00329674
	43.8904	98.9751	0.0845651		42.5286	99.9689	0.00331766
	43.9701	98.9647	0.0840318		42.6046	99.9698	0.00339333
	44.0531	98.959	0.0835144		42.6841	99.967	0.00356583
	44.1374	98.9574	0.082978		42.7648	99.9735	0.00374276
	44.2212	98.9454	0.082466		42.8423	99.9609	0.00388431
	44.303	98.9341	0.0819904		42.9237	99.9591	0.00399221
	44.3859	98.9279	0.0814872		43.005	99.9562	0.00409251
	44.4687	98.9207	0.0809627		43.0832	99.9599	0.00418209
	44.5487	98.9136	0.0803172		43.1633	99.9611	0.00430311
	44.6311	98.9015	0.0797502		43.2426	99.9581	0.0044604
	44.7126	98.8964	0.0792383		43.3239	99.9558	0.00456842
	44.7985	98.8892	0.078811		43.4047	99.948	0.00458142
	44.8811	98.8831	0.0783242		43.4866	99.9493	0.00461754
	44.9635	98.876	0.0777641		43.566	99.9507	0.00464684
	45.0457	98.8619	0.0770111		43.6457	99.9449	0.00463977
	45.127	98.8522	0.076513		43.7254	99.9573	0.00469596
	45.2109	98.8442	0.0760479		43.8068	99.9566	0.00468718
	45.2917	98.8406	0.075611		43.8863	99.9595	0.00472342
	45.3777	98.8428	0.0751376		43.9659	99.9571	0.00479275
	45.4616	98.8327	0.0747121		44.0433	99.956	0.004954
	45.5456	98.8301	0.0742081		44.129	99.9603	0.00500376
	45.6268	98.8305	0.0737635		44.2065	99.9656	0.00511183
	45.7098	98.83	0.0732551		44.2886	99.9667	0.00528079
	45.7945	98.8264	0.0727469		44.37	99.9756	0.00535454
	45.8768	98.8192	0.0722156		44.4508	99.962	0.00541904
	45.9603	98.8085	0.0717615		44.531	99.9493	0.00545201
	46.0366	98.7989	0.0712871		44.6097	99.9471	0.00553709
	46.1234	98.7907	0.0707785		44.692	99.9485	0.00553338
	46.2073	98.7792	0.0703702		44.7726	99.9529	0.00555993
	46.2888	98.7781	0.0699855		44.8541	99.9534	0.00544732
	46.3746	98.7691	0.0695883		44.937	99.9518	0.00531424
	46.4559	98.7678	0.0691051		45.0177	99.9506	0.00517352
	46.5428	98.7637	0.0686832		45.097	99.9561	0.004971
	46.628	98.7536	0.0683031		45.1796	99.9518	0.00481571
	46.7102	98.7508	0.0679015		45.2601	99.9546	0.00461272
	46.7937	98.746	0.0675704		45.342	99.9465	0.00456056
	46.8756	98.7421	0.0672616		45.4211	99.9517	0.00453685
	46.9556	98.739	0.0669053		45.502	99.963	0.0045373
	47.0393	98.7389	0.0665531		45.5839	99.9615	0.00455454
	47.1243	98.7269	0.0662374		45.6693	99.9498	0.00455293
	47.2058	98.7265	0.0658405		45.7482	99.9448	0.00457107
	47.2922	98.7187	0.0655136		45.8304	99.9407	0.00463122
	47.3739	98.7022	0.0651691		45.9108	99.9405	0.004686
	47.4569	98.6978	0.0647117		45.992	99.9474	0.00466371
	47.5412	98.6965	0.0643032		46.0721	99.9434	0.00465477
	47.625	98.6855	0.0639656		46.1555	99.956	0.00464425
	47.706	98.6825	0.0635593		46.237	99.9515	0.00464122
	47.7902	98.6825	0.0631268		46.3173	99.9563	0.00470361
	47.8732	98.6727	0.0627892		46.4026	99.953	0.00476972
	47.957	98.6611	0.0624887		46.4852	99.9537	0.00486196
	48.0378	98.6653	0.0622239		46.5648	99.9526	0.00484378
	48.1231	98.6616	0.061981		46.647	99.9622	0.00483912
	48.2073	98.6494	0.0617576		46.7291	99.9632	0.00488606
	48.2934	98.6411	0.0614985		46.8137	99.9551	0.00497701
	48.3749	98.6387	0.0611293		46.8952	99.9498	0.00515787
	48.4582	98.6372	0.0607671		46.9779	99.951	0.00528549
	48.5415	98.633	0.0603621		47.061	99.9493	0.00539576
	48.6244	98.6247	0.0600014		47.1389	99.9463	0.00542404
	48.7081	98.6162	0.0597091		47.2223	99.9436	0.00542128
	48.7901	98.6172	0.0594363		47.3037	99.9372	0.00544953
	48.8725	98.6191	0.0591115		47.3852	99.9304	0.00551819
	48.9552	98.6097	0.0588095		47.47	99.9358	0.00559184
	49.0377	98.5983	0.0584937		47.5527	99.9313	0.00563875
	49.1228	98.5942	0.058131		47.6336	99.9217	0.00572111
	49.2062	98.5849	0.0577599		47.7142	99.9157	0.00580249
	49.2906	98.5812	0.0574232		47.7977	99.9205	0.00587064
	49.371	98.5725	0.0570819		47.8798	99.9216	0.00592112
	49.4551	98.5731	0.0567346		47.9639	99.9261	0.00596502
	49.5378	98.5748	0.0564069		48.0465	99.9229	0.00604675
	49.6218	98.5672	0.0560517		48.127	99.9173	0.0061089
	49.7071	98.5652	0.0557798		48.2103	99.9141	0.00611539
	49.7881	98.5525	0.0555123		48.2925	99.9187	0.00613718
	49.8746	98.5505	0.0553084		48.3755	99.9301	0.00620092
	49.9545	98.5458	0.0550799		48.4563	99.9316	0.00632819
	50.0377	98.5476	0.0547762		48.5394	99.9343	0.00642809
	50.121	98.5433	0.0545073		48.6217	99.9348	0.00648719
	50.2019	98.5359	0.0543049		48.7064	99.9313	0.00659495
	50.2865	98.527	0.0541102		48.7877	99.935	0.0066034
	50.3686	98.5263	0.0539		48.8689	99.9284	0.0066541
	50.4519	98.5192	0.0536218		48.9508	99.93	0.00664689
	50.5373	98.5183	0.0533627		49.033	99.9299	0.00659628
	50.6197	98.5071	0.0531546		49.117	99.9373	0.00655848
	50.7015	98.5078	0.0529266		49.2015	99.9281	0.00647882
	50.7853	98.5052	0.0526891		49.2858	99.9122	0.00645453
	50.8685	98.5062	0.0523983		49.3648	99.9121	0.00642036
	50.9537	98.4972	0.0520912		49.4473	99.9147	0.00629147
	51.036	98.4916	0.0518133		49.5319	99.9207	0.00634581
	51.1169	98.4914	0.0515626		49.6121	99.9222	0.00650721
	51.2005	98.4847	0.0513022		49.6974	99.9366	0.00653937
	51.2852	98.4778	0.0510821		49.7767	99.9291	0.00652054
	51.3659	98.4728	0.0508349		49.8617	99.951	0.00649243
	51.449	98.4751	0.0506855		49.9444	99.953	0.00650553
	51.5321	98.4706	0.0505117		50.0278	99.9643	0.00660951
	51.6126	98.4635	0.0502999		50.1087	99.9619	0.00663916
	51.6953	98.4633	0.0500828		50.1944	99.9527	0.00661433
	51.7781	98.4557	0.0497933		50.2784	99.9479	0.00659581
	51.8634	98.4473	0.0495297		50.3606	99.9331	0.00659435
	51.9456	98.4397	0.0492892		50.4429	99.937	0.0066239
	52.0278	98.4309	0.0490275		50.5245	99.9245	0.00671441
	52.109	98.42	0.0487148		50.608	99.9306	0.00668387
	52.1922	98.4206	0.0485119		50.6908	99.9266	0.00656827
	52.2762	98.4116	0.0482462		50.7734	99.9219	0.00647909
	52.3592	98.4071	0.0479142		50.8567	99.9155	0.00650475
	52.442	98.4109	0.0476982		50.938	99.9228	0.00663821
	52.5261	98.4144	0.0475545		51.0226	99.9265	0.00679878
	52.6091	98.4038	0.047361		51.107	99.9243	0.00693765
	52.692	98.4052	0.0471999		51.1897	99.9273	0.00700385
	52.7724	98.4066	0.0470448		51.2712	99.9201	0.00709326
	52.8566	98.3979	0.0467894		51.3547	99.9181	0.00717329
	52.9406	98.3897	0.0465356		51.4401	99.9058	0.00717036
	53.0223	98.3845	0.0463746		51.5214	99.9152	0.00719307
	53.102	98.3776	0.0461345		51.6039	99.913	0.00725432
	53.1853	98.3668	0.0458619		51.686	99.917	0.0072302
	53.2692	98.3661	0.0456726		51.768	99.9051	0.00718788
	53.3517	98.3694	0.0455368		51.851	99.8986	0.00707757
	53.4341	98.3723	0.0452688		51.9337	99.9011	0.00707008
	53.5181	98.3662	0.0449791		52.017	99.9007	0.00707413
	53.5992	98.3566	0.0447152		52.101	99.9059	0.00702968
	53.6819	98.3428	0.0445485		52.1834	99.9113	0.00703707
	53.7627	98.3419	0.0444903		52.2665	99.9084	0.00703676
	53.8503	98.3394	0.0443344		52.3476	99.8978	0.00701968
	53.9318	98.3333	0.0441188		52.433	99.8892	0.00711663
	54.0128	98.3335	0.0439709		52.5155	99.8944	0.00719876
	54.0955	98.3419	0.0438349		52.5987	99.8901	0.00728722
	54.1778	98.3375	0.0437432		52.6827	99.8921	0.00741832
	54.2597	98.3292	0.0436508		52.7647	99.887	0.00754991
	54.3429	98.3306	0.0435564		52.8486	99.8888	0.00766814
	54.4246	98.3307	0.0434498		52.9287	99.8958	0.00780873
	54.5073	98.3253	0.0433572		53.0113	99.8965	0.00788875
	54.5884	98.3247	0.0432177		53.0953	99.8967	0.0079265
	54.6692	98.3169	0.0430067		53.1768	99.901	0.00795109
	54.7518	98.3129	0.0428217		53.2605	99.903	0.00805987
	54.8344	98.299	0.0427077		53.3439	99.8971	0.00820056
	54.918	98.2922	0.0425791		53.4259	99.891	0.00819323
	55.0001	98.294	0.0424865		53.5103	99.8932	0.00812423
	55.0821	98.2983	0.0423401		53.5928	99.8946	0.00805867
	55.1639	98.2912	0.0421478		53.6752	99.898	0.00799801
	55.2473	98.2864	0.0419874		53.7585	99.9034	0.00796421
	55.3285	98.2908	0.0418358		53.8433	99.8986	0.00789233
	55.4105	98.2842	0.0416752		53.9246	99.8986	0.00790481
	55.4924	98.2887	0.0415517		54.0062	99.9056	0.00791487
	55.5735	98.2783	0.0414127		54.0903	99.9088	0.00792198
	55.6561	98.2735	0.0413126		54.1728	99.9179	0.00786051
	55.7384	98.2624	0.0412059		54.2548	99.9057	0.00780893
	55.8229	98.2595	0.0410335		54.3392	99.9059	0.00784389
	55.9043	98.2591	0.0408299		54.4227	99.9014	0.00789683
	55.9856	98.2545	0.0406526		54.5054	99.8889	0.00795423
	56.0679	98.2521	0.0404672		54.5847	99.8745	0.00803978
	56.149	98.248	0.0402656		54.6713	99.8859	0.00821379
	56.2322	98.2481	0.0400999		54.7536	99.8968	0.00820598
	56.3142	98.2499	0.0399473		54.8371	99.9001	0.00823208
	56.3944	98.236	0.0397996		54.9188	99.898	0.00807584
	56.4746	98.2289	0.0396134		54.9994	99.8834	0.00789112
	56.5577	98.223	0.0393625		55.0825	99.8851	0.00763814
	56.6374	98.2224	0.0391245		55.1682	99.8906	0.00741399
	56.7199	98.2305	0.0389136		55.248	99.8927	0.00726252
	56.8006	98.2373	0.0387094		55.3315	99.8913	0.00704372
	56.8833	98.2233	0.0385511		55.4142	99.8946	0.00690803
	56.9637	98.2232	0.0384198		55.4971	99.878	0.00670042
	57.0459	98.2219	0.0383109		55.5785	99.8763	0.00651736
	57.1225	98.2147	0.0382268		55.6615	99.8903	0.0063239
	57.2078	98.2012	0.0381211		55.7444	99.9013	0.00617854
	57.2911	98.2074	0.0380153		55.8257	99.8959	0.00610878
	57.372	98.208	0.0379235		55.91	99.8827	0.00612755
	57.4529	98.199	0.0378291		55.993	99.8675	0.00612853
	57.5354	98.1846	0.0377201		56.075	99.8644	0.00607298
	57.618	98.183	0.0376018		56.1597	99.867	0.00605031
	57.6993	98.1817	0.0374879		56.24	99.8639	0.00594016
	57.7813	98.179	0.0373391		56.3233	99.8575	0.00579069
	57.8621	98.1863	0.0371994		56.4069	99.8671	0.00571517
	57.9435	98.183	0.0371181		56.4912	99.8685	0.00572502
	58.0259	98.1791	0.036958		56.5733	99.8636	0.00573106
	58.1066	98.1816	0.0368517		56.6534	99.8701	0.0057485
	58.1889	98.1759	0.0368348		56.7368	99.8636	0.00571628
	58.2693	98.1631	0.0367766		56.8175	99.8755	0.00570099
	58.3522	98.1565	0.0367879		56.9006	99.8725	0.00571127
	58.4303	98.1623	0.036785		56.9827	99.8667	0.00573742
	58.5123	98.1699	0.0367092		57.067	99.8723	0.00578919
	58.5925	98.1675	0.0365407		57.1474	99.868	0.00588542
	58.6741	98.1547	0.0364436		57.2309	99.8646	0.00594965
	58.7553	98.1386	0.0364778		57.3135	99.871	0.00596004
	58.8376	98.1399	0.0364698		57.3924	99.8655	0.00600487
	58.9174	98.1393	0.0364057		57.4764	99.8611	0.00611537
	59.0009	98.128	0.0363803		57.5534	99.8572	0.00616848
	59.0799	98.1269	0.0364161		57.6395	99.8499	0.00619084
	59.1609	98.1174	0.0363223		57.7209	99.8575	0.00624558
	59.2389	98.1156	0.0362031		57.8063	99.8627	0.00633461
	59.3227	98.1106	0.0362008		57.8869	99.858	0.00645853
	59.4021	98.1142	0.0361583		57.9686	99.8591	0.00657982
	59.4851	98.112	0.0360735		58.0513	99.8609	0.00662532
	59.564	98.1062	0.0360081		58.1339	99.8705	0.00667453
	59.6473	98.1153	0.0359195		58.2144	99.8706	0.00667951
	59.7276	98.111	0.0358526		58.2976	99.8611	0.00667094
	59.8106	98.1025	0.0357579		58.3798	99.8674	0.00668695
	59.8913	98.1006	0.0356484		58.463	99.878	0.00678122
	59.9711	98.094	0.0356298		58.5462	99.8795	0.00686453
	60.0524	98.0915	0.0356089		58.6262	99.8762	0.00693374
	60.1304	98.0948	0.0355527		58.7094	99.8723	0.00695154
	60.2124	98.0883	0.035498		58.7907	99.875	0.00696369
	60.2916	98.0884	0.0354565		58.874	99.8679	0.00701941
	60.373	98.0874	0.0353458		58.9546	99.862	0.00709481
	60.4551	98.0813	0.0352777		59.0356	99.8635	0.00711964
	60.5339	98.0762	0.035141		59.116	99.8648	0.0071845
	60.6139	98.0718	0.0350369		59.197	99.8605	0.00720061
	60.6937	98.0654	0.0349684		59.2807	99.8598	0.00719597
	60.7756	98.0701	0.0348913		59.3641	99.864	0.00715427
	60.8552	98.0742	0.0348209		59.4464	99.8648	0.00705424
	60.9369	98.0667	0.0347418		59.5243	99.8641	0.0069842
	61.0187	98.0657	0.0346687		59.6081	99.8444	0.00701769
	61.0968	98.0689	0.0345853		59.6887	99.8405	0.00709425
	61.1756	98.0615	0.0344961		59.773	99.8501	0.00713225
	61.2567	98.0529	0.0344141		59.8538	99.86	0.00715011
	61.3383	98.0532	0.0343507		59.936	99.8699	0.00711058
	61.4181	98.0503	0.0343067		60.0194	99.8711	0.00703474
	61.4945	98.0553	0.034278		60.1002	99.8675	0.00699208
	61.5749	98.0593	0.034286		60.1805	99.8525	0.00694687
	61.6587	98.0562	0.0343373		60.2653	99.8491	0.0069184
	61.7374	98.0463	0.0343739		60.3452	99.8623	0.00682579
	61.8175	98.0436	0.0343477		60.4252	99.8616	0.00674773
	61.897	98.0313	0.0342948		60.5072	99.8711	0.00671369
	61.9792	98.0301	0.0342802		60.5892	99.8832	0.00677268
	62.0609	98.0226	0.0341965		60.6724	99.8752	0.00684806
	62.1387	98.0255	0.0340892		60.7527	99.867	0.00684005
	62.219	98.0283	0.0339761		60.8346	99.8528	0.00675098
	62.2988	98.0233	0.0339013		60.9154	99.8495	0.00672272
	62.3763	98.0249	0.0337619		60.9989	99.846	0.00673488
	62.4563	98.0215	0.0336591		61.0779	99.8484	0.00678926
	62.5381	98.013	0.0335735		61.1574	99.8466	0.00679074
	62.6191	98.0083	0.0335495		61.24	99.8492	0.00683432
	62.6972	98.0034	0.0334901		61.3219	99.8584	0.00688627
	62.7766	98.005	0.0333833		61.4019	99.8528	0.00709021
	62.8586	98.0013	0.0334004		61.4837	99.8515	0.00720692
	62.9375	97.9935	0.0333065		61.5657	99.8463	0.00733792
	63.0193	98.0001	0.0332065		61.6459	99.8427	0.00743699
	63.1004	97.9966	0.0331317		61.725	99.8397	0.00747455
	63.1801	97.9846	0.0330167		61.8078	99.8406	0.0075792
	63.258	97.9869	0.0329237		61.8892	99.8452	0.00754556
	63.3398	97.9757	0.0328243		61.968	99.8449	0.00746587
	63.4186	97.9763	0.0328165		62.0503	99.8434	0.00748416
	63.4966	97.9691	0.0328562		62.1341	99.8349	0.00753213
	63.5776	97.9767	0.0327662		62.2139	99.8282	0.00758646
	63.6552	97.9715	0.0326246		62.2957	99.8278	0.00772234
	63.7368	97.9617	0.0325251		62.3769	99.8279	0.0077751
	63.8166	97.9593	0.0324949		62.4557	99.8281	0.00782926
	63.8967	97.9618	0.0324541		62.5372	99.8324	0.00782686
	63.9751	97.9624	0.0323539		62.6175	99.8399	0.00786354
	64.0532	97.9534	0.0323826		62.6995	99.8378	0.00805855
	64.1322	97.953	0.032361		62.7806	99.8349	0.00817622
	64.2116	97.9549	0.0323971		62.861	99.8322	0.00826652
	64.2942	97.9429	0.0323887		62.9426	99.8242	0.00833534
	64.3735	97.9394	0.0324205		63.0218	99.8282	0.00846786
	64.4544	97.9375	0.0324581		63.101	99.8284	0.00863547
	64.532	97.9352	0.0325034		63.1807	99.8332	0.00865434
	64.6117	97.9306	0.0325683		63.2644	99.832	0.00872384
	64.6897	97.9301	0.032589		63.3467	99.8302	0.00884513
	64.7676	97.9207	0.0325865		63.4251	99.8221	0.00891184
	64.848	97.934	0.0326145		63.5043	99.8222	0.00889622
	64.9257	97.928	0.0326431		63.5866	99.8192	0.00879986
	65.0051	97.9269	0.0327355		63.6669	99.8269	0.0087354
	65.0871	97.919	0.0328154		63.7484	99.8256	0.00877982
	65.1648	97.9152	0.0328405		63.8295	99.8193	0.00879567
	65.2421	97.9111	0.0328655		63.9089	99.8108	0.00878586
	65.323	97.9169	0.0329024		63.988	99.8186	0.00885471
	65.4009	97.9123	0.032887		64.0703	99.8099	0.00892272
	65.4795	97.9086	0.0328627		64.1502	99.8042	0.00890193
	65.5574	97.9126	0.0328315		64.2306	99.8015	0.00889978
	65.6371	97.8978	0.0328333		64.3093	99.8069	0.00893315
	65.7173	97.8984	0.032859		64.3927	99.8196	0.00897473
	65.7981	97.9019	0.0328676		64.4731	99.8242	0.00899331
	65.8768	97.9009	0.03285		64.5511	99.8253	0.00898881
	65.9554	97.898	0.0327955		64.6329	99.8208	0.00902578
	66.0355	97.8942	0.0327583		64.7129	99.821	0.00912147
	66.1146	97.8951	0.0326859		64.7902	99.8124	0.00917775
	66.1961	97.8934	0.0325618		64.8748	99.8073	0.00921485
	66.2747	97.8891	0.0325046		64.9532	99.8157	0.00919329
	66.3531	97.872	0.0324614		65.0342	99.8277	0.0091101
	66.432	97.8723	0.0324146		65.1145	99.8293	0.00900268
	66.5079	97.8724	0.0324047		65.1958	99.8268	0.00888603
	66.5891	97.8649	0.0323553		65.2751	99.8168	0.00882299
	66.6668	97.8583	0.0322536		65.3554	99.8325	0.00876066
	66.7432	97.8531	0.0321493		65.4345	99.8194	0.00865383
	66.8233	97.8491	0.032077		65.5167	99.8149	0.00859518
	66.9	97.8494	0.0320251		65.5973	99.81	0.00844656
	66.982	97.8454	0.0320184		65.6767	99.805	0.00823892
	67.0596	97.8519	0.0319883		65.7574	99.8055	0.00802298
	67.135	97.8523	0.0319966		65.8377	99.811	0.00782506
	67.2162	97.8563	0.031998		65.9161	99.803	0.00771961
	67.2964	97.8556	0.031944		65.9968	99.8096	0.00754924
	67.3762	97.8568	0.0319308		66.0743	99.8105	0.00760457
	67.4544	97.8504	0.0318905		66.1543	99.8117	0.00761031
	67.5316	97.8473	0.0318519		66.2333	99.8186	0.00764614
	67.6098	97.8427	0.0318199		66.3143	99.8051	0.00770019
	67.689	97.8429	0.0317818		66.397	99.7993	0.00758929
	67.7669	97.8475	0.0317689		66.4764	99.7977	0.00758715
	67.8454	97.8373	0.0317314		66.5557	99.7898	0.00760438
	67.926	97.8342	0.0317162		66.6366	99.7974	0.00762092
	68.0053	97.8318	0.0317626		66.714	99.7982	0.00768615
	68.0841	97.8299	0.0317514		66.7949	99.8015	0.00776561
	68.1606	97.8267	0.031661		66.8749	99.8061	0.00783372
	68.2427	97.8169	0.0315959		66.9535	99.8134	0.00781504
	68.3222	97.8205	0.0315236		67.0324	99.8137	0.00777452
	68.3989	97.8189	0.0315505		67.1113	99.8024	0.00782015
	68.4789	97.8055	0.0314766		67.1894	99.7984	0.00787246
	68.5555	97.8047	0.0314843		67.2702	99.791	0.00789493
	68.6346	97.8046	0.0314797		67.3524	99.7898	0.00793297
	68.7129	97.7987	0.0314195		67.4312	99.7888	0.00808271
	68.7887	97.8013	0.0313978		67.5105	99.799	0.00821737
	68.8692	97.8004	0.0314143		67.5913	99.802	0.00832682
	68.9498	97.8039	0.0314384		67.6686	99.7889	0.00834684
	69.0282	97.7909	0.0314382		67.7497	99.7921	0.00832544
	69.1055	97.7899	0.0314885		67.8297	99.7856	0.00832185
	69.1827	97.7833	0.0315344		67.9104	99.7914	0.00836146
	69.2614	97.786	0.0314787		67.9908	99.7864	0.00836425
	69.3392	97.7853	0.0313995		68.0711	99.7753	0.00837021
	69.4187	97.7798	0.0313661		68.1496	99.788	0.00838492
	69.4967	97.7685	0.0313833		68.2292	99.7784	0.00838563
	69.5719	97.7682	0.0313984		68.3101	99.7723	0.00847444
	69.6526	97.7635	0.031381		68.3864	99.7797	0.00852952
	69.7288	97.7604	0.0314173		68.4668	99.7829	0.00855666
	69.8073	97.7549	0.0313973		68.5481	99.7903	0.00855339
	69.8869	97.756	0.0313792		68.6239	99.7937	0.00862265
	69.966	97.7434	0.0314105		68.7023	99.7811	0.00862151
	70.0454	97.7412	0.031401		68.7822	99.7718	0.00854857
	70.1224	97.7419	0.0313486		68.8631	99.7768	0.00843969
	70.1995	97.744	0.0313783		68.9413	99.7745	0.00845554
	70.2782	97.7377	0.0313956		69.0209	99.766	0.00842903
	70.3569	97.7409	0.0313338		69.1024	99.7784	0.00836947
	70.4332	97.7398	0.0312915		69.1813	99.7794	0.0084015
	70.5125	97.7434	0.0312582		69.2594	99.7815	0.0085267
	70.5905	97.7409	0.031245		69.3367	99.7728	0.00868812
	70.667	97.7329	0.0312774		69.4199	99.7752	0.00876415
	70.7462	97.7371	0.0313168		69.4939	99.7685	0.0088113
	70.8269	97.73	0.0312752		69.5732	99.7709	0.00881846
	70.9058	97.7291	0.0312707		69.6543	99.7687	0.00880187
	70.9828	97.732	0.0312398		69.7336	99.7777	0.00872259
	71.0584	97.7248	0.0312514		69.8126	99.7796	0.00864423
	71.1372	97.7331	0.0311868		69.8926	99.774	0.00865417
	71.2169	97.7307	0.0311755		69.97	99.776	0.008669
	71.2945	97.7217	0.0311307		70.0498	99.7773	0.00863433
	71.3719	97.7234	0.0311363		70.1274	99.7788	0.00854206
	71.451	97.7158	0.0311174		70.2062	99.7881	0.00844251
	71.5288	97.7043	0.0310645		70.2873	99.7887	0.00837183
	71.607	97.7067	0.0309736		70.3644	99.788	0.00830381
	71.6871	97.705	0.0309358		70.4425	99.786	0.0081678
	71.7628	97.7062	0.0309278		70.5235	99.7735	0.00813888
	71.8421	97.6993	0.0309815		70.6019	99.7815	0.00814897
	71.9203	97.6963	0.0310673		70.683	99.7808	0.00817639
	72.0008	97.6905	0.0312056		70.7613	99.7893	0.00821962
	72.0787	97.6933	0.0312871		70.8394	99.7927	0.00821413
	72.1547	97.6895	0.0313525		70.9186	99.7858	0.00814778
	72.2332	97.685	0.0313673		70.9958	99.7866	0.00812804
	72.3117	97.6823	0.0313474		71.0753	99.7753	0.00806132
	72.3864	97.6785	0.0313048		71.1543	99.7626	0.00799872
	72.4672	97.6725	0.031261		71.2346	99.7603	0.00793771
	72.5445	97.6656	0.0312333		71.3141	99.7624	0.0078733
	72.6222	97.6724	0.0311781		71.3912	99.7668	0.00784119
	72.7013	97.6694	0.0311935		71.4709	99.7601	0.00783696
	72.7776	97.6712	0.0312057		71.5494	99.7526	0.00778584
	72.8546	97.6646	0.0311478		71.6261	99.7519	0.00780443
	72.9333	97.6543	0.0310963		71.7062	99.747	0.00775952
	73.011	97.6552	0.0310055		71.7865	99.7455	0.00772643
	73.0899	97.6491	0.0309075		71.8647	99.7465	0.00769553
	73.1656	97.6588	0.0308182		71.9441	99.7522	0.00765055
	73.2422	97.6593	0.0307604		72.0206	99.7572	0.00758912
	73.3204	97.6557	0.0306967		72.0971	99.7457	0.007435
	73.3969	97.6484	0.0305631		72.1761	99.7421	0.00730926
	73.478	97.6522	0.0303822		72.2554	99.7499	0.00720151
	73.5546	97.6503	0.0303374		72.3356	99.7545	0.00714447
	73.6371	97.6428	0.0302786		72.4126	99.7408	0.00715397
	73.7141	97.6416	0.0302135		72.4921	99.7369	0.0072085
	73.7932	97.641	0.0301405		72.5724	99.7367	0.00711613
	73.8701	97.6347	0.0300363		72.6529	99.7394	0.00709906
	73.9467	97.6278	0.030051		72.7309	99.7441	0.00713453
	74.0243	97.6218	0.0299328		72.8061	99.7466	0.00702951
	74.1018	97.6161	0.0298906		72.8841	99.7375	0.00704343
	74.1773	97.6134	0.0298372		72.9648	99.7471	0.00698122
	74.2567	97.6165	0.0298472		73.0436	99.7495	0.00692079
	74.3336	97.6246	0.02986		73.1195	99.749	0.00702605
	74.4093	97.6249	0.0298624		73.1994	99.7495	0.00701816
	74.4877	97.6171	0.0298552		73.2768	99.7338	0.00704705
	74.5662	97.6112	0.0299162		73.3533	99.7275	0.00710282
	74.6431	97.6134	0.0299363		73.4321	99.7319	0.00704721
	74.7228	97.603	0.0299709		73.5098	99.7434	0.00699416
	74.7992	97.6117	0.0300367		73.591	99.7382	0.00696354
	74.8763	97.6075	0.0301276		73.6682	99.7411	0.00683607
	74.9537	97.5954	0.0301592		73.7479	99.7453	0.0067809
	75.031	97.5912	0.0302669		73.8254	99.758	0.00676571
	75.1097	97.5969	0.0303679		73.9039	99.7528	0.00682017
	75.1856	97.5887	0.0304548		73.9791	99.7493	0.00688072
	75.2644	97.5877	0.0305167		74.0575	99.7569	0.00692265
	75.3402	97.5929	0.0306339		74.138	99.7525	0.00689789
	75.4183	97.5891	0.0307335		74.2153	99.7441	0.00684741
	75.4958	97.5888	0.0308482		74.2944	99.7291	0.00676219
	75.5716	97.5788	0.0309249		74.3719	99.7335	0.0067581
	75.6486	97.5705	0.0309614		74.4507	99.7278	0.00675911
	75.7256	97.567	0.0310624		74.5307	99.7276	0.00685545
	75.8041	97.5739	0.0311276		74.6077	99.728	0.0068066
	75.8821	97.5659	0.0312068		74.685	99.7363	0.00674452
	75.9574	97.5658	0.0312743		74.7657	99.7478	0.00671844
	76.0351	97.5561	0.0313416		74.8415	99.7412	0.00674654
	76.1109	97.564	0.0314397		74.9191	99.7413	0.00674687
	76.1906	97.5545	0.0314328		74.9986	99.7377	0.00671495
	76.2652	97.553	0.0313312		75.0784	99.7392	0.00666526
	76.3424	97.546	0.0312378		75.158	99.7362	0.00668132
	76.4207	97.5528	0.0311338		75.2343	99.738	0.0066157
	76.4969	97.5545	0.031044		75.3119	99.7336	0.00652162
	76.5741	97.562	0.0310375		75.3881	99.7394	0.00646032
	76.6508	97.5582	0.0310287		75.4663	99.7359	0.00633921
	76.7286	97.5558	0.0309787		75.5464	99.7237	0.00623918
	76.8079	97.5459	0.030923		75.6261	99.7245	0.0061332
	76.8836	97.5385	0.030898		75.7022	99.7193	0.00607585
	76.9639	97.5212	0.0308839		75.7777	99.7232	0.0060381
	77.04	97.5226	0.0309175		75.8571	99.7298	0.00588274
	77.1166	97.5174	0.0309141		75.9345	99.7364	0.00570485
	77.1945	97.5184	0.0309028		76.0157	99.7341	0.00548589
	77.2722	97.5192	0.0308887		76.0926	99.7322	0.00535863
	77.3485	97.5192	0.0308456		76.1719	99.7327	0.00533421
	77.4264	97.5184	0.0308266		76.2488	99.7283	0.00539938
	77.5013	97.511	0.0308254		76.3264	99.725	0.00544399
	77.5797	97.5172	0.0308859		76.4046	99.7227	0.00547969
	77.6572	97.5105	0.0309165		76.483	99.725	0.0054645
	77.7348	97.4959	0.0309242		76.5599	99.73	0.00550737
	77.812	97.4994	0.0308667		76.6364	99.7345	0.00556804
	77.8901	97.4995	0.0308308		76.7168	99.7352	0.0055759
	77.9663	97.5064	0.030786		76.7946	99.7321	0.00565564
	78.0446	97.5084	0.0307131		76.8711	99.7292	0.00574337
	78.1238	97.5086	0.0307274		76.9528	99.7294	0.00587249
	78.1998	97.5001	0.0307329		77.03	99.7168	0.00590758
	78.278	97.5037	0.0306668		77.1099	99.7301	0.00590724
	78.355	97.5078	0.0305813		77.1841	99.7323	0.00595728
	78.431	97.5099	0.0305122		77.2615	99.7315	0.00594178
	78.5088	97.5032	0.0304422		77.3396	99.7316	0.00589877
	78.5875	97.4952	0.0303953		77.4173	99.7174	0.00589973
	78.665	97.4937	0.0303612		77.4945	99.7178	0.00603674
	78.7412	97.4892	0.0303101		77.5698	99.727	0.00608718
	78.8189	97.4973	0.0302957		77.6491	99.7128	0.00623101
	78.8966	97.4865	0.0302424		77.7255	99.7104	0.00629799
	78.9722	97.4765	0.0301979		77.8042	99.7218	0.00636302
	79.0502	97.4785	0.0301908		77.8816	99.7193	0.00636413
	79.1282	97.4725	0.0301969		77.9592	99.7215	0.0064128
	79.2056	97.4707	0.0301964		78.0351	99.7211	0.00645122
	79.2841	97.462	0.0302023		78.1139	99.7129	0.00652014
	79.3605	97.4534	0.0301541		78.1918	99.7127	0.00652865
	79.4408	97.4479	0.0300766		78.2698	99.7092	0.00652259
	79.5161	97.445	0.0300219		78.3507	99.7115	0.00667996
	79.5936	97.4437	0.0300075		78.4264	99.723	0.0068074
	79.6732	97.4476	0.0299216		78.5039	99.7267	0.00693763
	79.751	97.4373	0.0297893		78.5819	99.7213	0.00695156
	79.83	97.434	0.0296954		78.6616	99.7221	0.0069569
	79.9054	97.4323	0.0296288		78.7416	99.7171	0.00702327
	79.981	97.4277	0.0296175		78.8185	99.7199	0.00705369
	80.0594	97.4262	0.0296709		78.8963	99.7113	0.00704346
	80.1351	97.4298	0.0296684		78.9733	99.7031	0.0070682
	80.2131	97.4243	0.0296743		79.053	99.7087	0.00714553
	80.2903	97.4202	0.0297449		79.1281	99.7154	0.0070707
	80.3698	97.413	0.0297799		79.2077	99.7177	0.0070185
	80.4464	97.4098	0.0297834		79.2864	99.7194	0.00695457
	80.5237	97.4024	0.0298007		79.3632	99.714	0.00704811
	80.6009	97.403	0.0297886		79.4398	99.711	0.00705974
	80.6789	97.3998	0.0297965		79.5208	99.6988	0.00701926
	80.7548	97.3969	0.0298222		79.5966	99.7105	0.00699193
	80.8323	97.3887	0.0298716		79.6742	99.7202	0.00704616
	80.9125	97.3962	0.0299456		79.7542	99.7181	0.00716222
	80.9884	97.3859	0.0300104		79.8317	99.7041	0.00714483
	81.0675	97.3817	0.0301007		79.909	99.7019	0.00707468
	81.1448	97.3837	0.0300846		79.9854	99.7056	0.00702021
	81.2197	97.3927	0.0300939		80.0639	99.7091	0.0070516
	81.3014	97.4029	0.0301399		80.143	99.7019	0.00706485
	81.3783	97.4036	0.0301511		80.2216	99.7038	0.00712234
	81.4574	97.3997	0.0301519		80.2993	99.7045	0.00714009
	81.534	97.3952	0.0301032		80.3742	99.6989	0.00722342
	81.6104	97.3874	0.0300849		80.4536	99.7018	0.00722858
	81.6887	97.3912	0.0300593		80.5306	99.7057	0.0072073
	81.7657	97.3888	0.0299856		80.6087	99.7112	0.00727397
	81.8425	97.3819	0.0299148		80.6863	99.7054	0.00731965
	81.919	97.3793	0.0298278		80.7642	99.6966	0.00738215
	81.9976	97.3704	0.0297689		80.8424	99.7012	0.00743892
	82.0758	97.3691	0.0298113		80.9203	99.7051	0.00742487
	82.1544	97.367	0.0297703		80.9975	99.7143	0.00730613
	82.2315	97.3637	0.0298249		81.0739	99.7078	0.00725151
	82.3084	97.3695	0.0298564		81.1534	99.6994	0.00723561
	82.387	97.3654	0.0298282		81.2293	99.6889	0.00723154
	82.4648	97.3623	0.0298194		81.311	99.6876	0.00726288
	82.5429	97.3554	0.0298265		81.3855	99.6843	0.00726447
	82.6223	97.3524	0.0297531		81.4636	99.6879	0.0073231
	82.6991	97.348	0.0297208		81.541	99.6857	0.0073176
	82.779	97.3552	0.0297644		81.6215	99.6842	0.00725975
	82.8537	97.3488	0.0298376		81.697	99.6919	0.00715736
	82.9318	97.3521	0.0298965		81.776	99.6882	0.0070814
	83.0101	97.3599	0.0299442		81.8512	99.687	0.00704374
	83.0868	97.3537	0.0299793		81.9305	99.6782	0.00703492
	83.1652	97.3435	0.0299649		82.0083	99.6811	0.00695605
	83.2443	97.3431	0.029992		82.0856	99.6856	0.0069713
	83.3199	97.342	0.0299877		82.1656	99.6862	0.00695214
	83.3999	97.3428	0.029953		82.2425	99.6961	0.0068782
	83.4755	97.3426	0.0298517		82.3199	99.6998	0.00681671
	83.5551	97.3331	0.0297328		82.3969	99.6949	0.00673013
	83.6338	97.3262	0.0296467		82.4751	99.6807	0.00676319
	83.7131	97.3292	0.0295265		82.5534	99.68	0.00684366
	83.7899	97.3194	0.0294456		82.6316	99.675	0.00677129
	83.8657	97.3192	0.0292714		82.709	99.6827	0.00679869
	83.9446	97.3203	0.029095		82.786	99.6824	0.00690497
	84.0225	97.3162	0.0289952		82.8638	99.6805	0.006933
	84.1026	97.313	0.0288839		82.9419	99.6897	0.00695157
	84.1786	97.3148	0.0288151		83.0193	99.6865	0.00696363
	84.26	97.3128	0.028748		83.0974	99.676	0.00709209
	84.337	97.3128	0.0286938		83.1745	99.6802	0.00720008
	84.4169	97.3092	0.0286832		83.2493	99.6762	0.00733346
	84.4932	97.3042	0.0287029		83.3282	99.6619	0.00742456
	84.5707	97.2981	0.0287413		83.4068	99.6701	0.0076338
	84.6506	97.2997	0.0288219		83.4838	99.6749	0.00777424
	84.7275	97.312	0.0288567		83.5623	99.6751	0.00769298
	84.8045	97.3102	0.0289114		83.6415	99.6844	0.00759768
	84.8835	97.2981	0.0289514		83.7179	99.6773	0.0074931
	84.9609	97.2887	0.0290103		83.7934	99.6835	0.00738898
	85.0396	97.2794	0.0290906		83.8734	99.6734	0.00723655
	85.1185	97.2779	0.0291701		83.9527	99.6665	0.00714855
	85.1973	97.2749	0.0292096		84.0314	99.6621	0.00715589
	85.2763	97.2663	0.0292529		84.109	99.6705	0.00731594
	85.3519	97.2616	0.029306		84.1869	99.6696	0.00756282
	85.4296	97.261	0.02936		84.2621	99.6722	0.00755317
	85.5068	97.2547	0.0294239		84.3389	99.6699	0.00745132
	85.5842	97.2554	0.0295435		84.4184	99.6706	0.00739336
	85.6641	97.2564	0.0296206		84.4957	99.6837	0.00734403
	85.7399	97.2587	0.0296947		84.5727	99.6897	0.00748042
	85.821	97.2505	0.0297432		84.6527	99.6862	0.00764144
	85.8989	97.2417	0.029891		84.7282	99.673	0.00751801
	85.9754	97.2366	0.0299723		84.8068	99.665	0.00739823
	86.0544	97.2333	0.0301017		84.8836	99.676	0.00723391
	86.1323	97.2408	0.0302405		84.9641	99.678	0.00714502
	86.2104	97.2402	0.0303753		85.0391	99.6704	0.00702178
	86.2886	97.2337	0.0304623		85.1179	99.6668	0.0068585
	86.3688	97.2386	0.0304475		85.1948	99.6614	0.00682539
	86.4466	97.2383	0.030431		85.2755	99.6609	0.00685984
	86.5242	97.2419	0.030394		85.3499	99.6572	0.00680076
	86.6043	97.2314	0.0303747		85.4308	99.6586	0.00674537
	86.6812	97.2238	0.0304219		85.5058	99.6593	0.00668212
	86.76	97.2232	0.0304078		85.5837	99.6594	0.0066108
	86.8397	97.2235	0.0304087		85.6628	99.6591	0.00651537
	86.9153	97.2253	0.0304376		85.7434	99.6634	0.00642681
	86.9948	97.2308	0.030445		85.8205	99.6647	0.00638823
	87.0722	97.2216	0.030494		85.8962	99.6697	0.00634091
	87.1508	97.2277	0.0305389		85.9749	99.6796	0.00627382
	87.2282	97.2177	0.030587		86.0532	99.6751	0.00612032
	87.3073	97.2125	0.0306901		86.1314	99.6702	0.00597338
	87.3848	97.2143	0.0307166		86.2099	99.6638	0.00585291
	87.465	97.2123	0.0307635		86.2876	99.6564	0.00580755
	87.5446	97.2088	0.0307821		86.3632	99.6608	0.00580878
	87.6222	97.2087	0.0307949		86.4431	99.6562	0.00586722
	87.7019	97.206	0.0308709		86.5214	99.6625	0.00587922
	87.7789	97.1967	0.0308785		86.598	99.6689	0.00586945
	87.8608	97.1877	0.0308677		86.6756	99.674	0.00587311
	87.9384	97.1896	0.0309152		86.7545	99.6698	0.00575586
	88.0169	97.179	0.0309157		86.8344	99.6635	0.0056425
	88.095	97.1731	0.0308756		86.9122	99.6588	0.00554443
	88.1746	97.1741	0.030895		86.9887	99.6598	0.00553707
	88.2532	97.169	0.0309618		87.0688	99.6641	0.00558197
	88.331	97.1751	0.0309933		87.1456	99.6617	0.00560529
	88.4084	97.1693	0.0310438		87.2226	99.6629	0.0056437
	88.4875	97.1744	0.0310552		87.3033	99.6618	0.00559699
	88.5663	97.1729	0.0310633		87.3801	99.6584	0.00546777
	88.6478	97.1727	0.0311407		87.4583	99.6529	0.00533707
	88.7246	97.1784	0.0311219		87.5357	99.6488	0.00530854
	88.8038	97.1733	0.0311506		87.6136	99.652	0.00529769
	88.8819	97.1789	0.0312386		87.6907	99.6504	0.00540119
	88.9608	97.1737	0.0312557		87.7687	99.6481	0.00547127
	89.0417	97.1725	0.0312343		87.8465	99.6452	0.00550803
	89.1198	97.1652	0.0312779		87.926	99.6462	0.00555536
	89.1984	97.158	0.031221		88.0036	99.6474	0.00550942
	89.2771	97.1517	0.0312056		88.0827	99.6269	0.00545255
	89.3551	97.1514	0.0312397		88.1603	99.6272	0.00549655
	89.4322	97.1444	0.0312231		88.2389	99.6221	0.00551778
	89.5121	97.1434	0.0312771		88.3163	99.6293	0.00552769
	89.5908	97.1365	0.0312996		88.394	99.6205	0.005649
	89.6677	97.129	0.0313552		88.4723	99.6141	0.00571302
	89.7488	97.1223	0.0313389		88.5501	99.6308	0.00573112
	89.8251	97.1266	0.0312847		88.6289	99.6444	0.00573722
	89.9068	97.1276	0.0312122		88.7064	99.6492	0.00565172
	89.9855	97.1154	0.0311752		88.7841	99.6557	0.00566476
	90.0652	97.1216	0.0311881		88.8627	99.66	0.00562509
	90.1425	97.1126	0.0312198		88.9399	99.6565	0.00564672
	90.2219	97.1164	0.0312472		89.0165	99.6547	0.00569176
	90.2994	97.1074	0.031235		89.0978	99.634	0.00584262
	90.3778	97.1099	0.0312242		89.1773	99.6052	0.00600148
	90.4571	97.1099	0.0312513		89.2589	99.6205	0.00610201
	90.5346	97.1014	0.0312875		89.3354	99.6342	0.00611419
	90.6141	97.1032	0.0314011		89.412	99.6377	0.00609612
	90.692	97.1015	0.0315012		89.4891	99.6368	0.00613009
	90.7718	97.1026	0.0315163		89.5677	99.6274	0.00608697
	90.8512	97.0998	0.0315245		89.6456	99.6154	0.00592911
	90.9305	97.0922	0.0316326		89.7236	99.6334	0.00571249
	91.0099	97.0855	0.0317133		89.8028	99.6354	0.0055439
	91.0885	97.084	0.0318876		89.8777	99.6507	0.00543654
	91.1667	97.0869	0.0320396		89.9576	99.6541	0.00530419
	91.2461	97.084	0.0321347		90.0351	99.6584	0.00515493
	91.3252	97.0896	0.0322634		90.1129	99.6595	0.00506296
	91.4052	97.08	0.032351		90.1932	99.6494	0.00500052
	91.4839	97.0807	0.0324105		90.2729	99.6363	0.00498212
	91.5618	97.0761	0.032422		90.3526	99.6429	0.00500712
	91.6424	97.0703	0.0324813		90.432	99.6462	0.00515349
	91.7212	97.0724	0.0325901		90.51	99.6475	0.00531307
	91.8004	97.064	0.0326847		90.587	99.6459	0.00540955
	91.8794	97.0613	0.0327818		90.6655	99.6376	0.00546988
	91.9583	97.0569	0.0328809		90.7457	99.6353	0.0055017
	92.0375	97.0566	0.0329207		90.8236	99.6411	0.00545137
	92.1159	97.0551	0.0330084		90.9005	99.64	0.00538237
	92.195	97.0518	0.0330173		90.9805	99.6438	0.00525898
	92.2773	97.0464	0.0330121		91.0602	99.6423	0.00507715
	92.3546	97.0431	0.033039		91.1371	99.641	0.00496539
	92.4328	97.04	0.0330493		91.2169	99.6404	0.00485703
	92.5118	97.0411	0.0330588		91.2949	99.6397	0.00480627
	92.5912	97.0373	0.0330775		91.374	99.6294	0.00475187
	92.6717	97.036	0.0330691		91.4503	99.626	0.00466088
	92.7503	97.0383	0.033002		91.5285	99.629	0.00465654
	92.8288	97.0395	0.0329605		91.6069	99.6339	0.00458814
	92.907	97.0298	0.0330073		91.6869	99.6379	0.0044759
	92.9899	97.0264	0.0330442		91.7653	99.6519	0.00438411
	93.0665	97.0245	0.0331249		91.8421	99.6493	0.00428546
	93.1474	97.0172	0.0332527		91.9215	99.6433	0.00429021
	93.2259	97.0083	0.0333378		92.0007	99.6388	0.00427706
	93.3059	97.0081	0.0334408		92.0799	99.6268	0.00425487
	93.384	97.0018	0.0335041		92.1549	99.6261	0.00427197
	93.4621	97.0001	0.0335761		92.2349	99.6256	0.00421427
	93.5428	96.9994	0.0335779		92.3155	99.6327	0.00422149
	93.6234	96.9892	0.0335764		92.3932	99.6363	0.00422824
	93.7002	96.9998	0.0335628		92.4713	99.6302	0.00416003
	93.7817	96.9955	0.0334956		92.5496	99.6324	0.00417441
	93.8602	96.9861	0.0334886		92.6285	99.6249	0.0041711
	93.9402	96.9876	0.0334254		92.7079	99.6128	0.00422495
	94.0216	96.9923	0.0333915		92.7866	99.6122	0.00425386
	94.0995	96.9831	0.0333427		92.8669	99.6137	0.00427657
	94.1811	96.9919	0.0333006		92.9453	99.6215	0.00429813
	94.2593	96.9882	0.0332876		93.0251	99.6212	0.00430772
	94.3392	96.9761	0.0332616		93.101	99.6189	0.00429201
	94.4178	96.9759	0.0331827		93.1809	99.6168	0.00442071
	94.4972	96.9645	0.0331908		93.2593	99.6121	0.00456118
	94.5745	96.9651	0.0332129		93.3392	99.6085	0.00466826
	94.6541	96.9612	0.0332563		93.4179	99.618	0.00481111
	94.7334	96.9624	0.03326		93.4974	99.6144	0.00499262
	94.8152	96.9578	0.0333017		93.5743	99.6222	0.00517547
	94.8945	96.9577	0.0333264		93.6544	99.6257	0.00526027
	94.9762	96.9568	0.0332911		93.7329	99.623	0.00524616
	95.0547	96.9538	0.033363		93.8137	99.6168	0.00525936
	95.133	96.9508	0.0333664		93.892	99.6105	0.00524901
	95.2134	96.9468	0.0333951		93.9702	99.6083	0.00521625
	95.2924	96.9503	0.0333594		94.049	99.6124	0.00517058
	95.3731	96.9541	0.0333817		94.1287	99.5907	0.005091
	95.4536	96.9494	0.0333767		94.2069	99.593	0.00512245
	95.5323	96.9464	0.033282		94.2861	99.5997	0.00523305
	95.6139	96.9351	0.0332879		94.3666	99.6125	0.00537788
	95.6909	96.9284	0.0333081		94.4447	99.6178	0.0054259
	95.7715	96.9297	0.0332966		94.5219	99.6152	0.00545137
	95.8493	96.9294	0.0332293		94.6056	99.6199	0.00545562
	95.9286	96.9198	0.0331515		94.6811	99.6272	0.00561949
	96.0112	96.9161	0.0331756		94.7609	99.6288	0.00576242
	96.0895	96.9055	0.0332201		94.8378	99.6437	0.00586451
	96.1694	96.9006	0.0332201		94.9166	99.6414	0.0059329
	96.2512	96.9018	0.0331788		94.9965	99.6337	0.00596748
	96.3289	96.8967	0.0330906		95.0763	99.6298	0.00594571
	96.4073	96.9002	0.0330503		95.1558	99.6244	0.00585341
	96.4884	96.9002	0.0329904		95.2332	99.6211	0.00577632
	96.5668	96.8976	0.0329353		95.3138	99.6216	0.00579887
	96.6475	96.8851	0.0329395		95.3929	99.6034	0.0058484
	96.729	96.8822	0.0329286		95.4707	99.5881	0.00585259
	96.8094	96.8847	0.0328506		95.5487	99.5896	0.00578537
	96.8876	96.8781	0.032903		95.6268	99.5958	0.00566591
	96.9687	96.8744	0.0329457		95.706	99.5984	0.00558784
	97.0477	96.8703	0.0329379		95.7855	99.6101	0.00556388
	97.1259	96.8645	0.0329028		95.8648	99.616	0.00551959
	97.2083	96.8705	0.0328529		95.945	99.6201	0.00550643
	97.2879	96.8709	0.0328173		96.0234	99.6279	0.00549691
	97.3684	96.8708	0.0328425		96.1027	99.6205	0.00543491
	97.4493	96.8669	0.0328177		96.1827	99.6216	0.00533859
	97.5276	96.862	0.0327889		96.2619	99.6172	0.00525352
	97.6099	96.8599	0.0327215		96.3412	99.6171	0.00514428
	97.6893	96.8604	0.0326293		96.4218	99.6244	0.00508369
	97.7666	96.8665	0.0325172		96.4988	99.615	0.00506417
	97.8447	96.8586	0.0324295		96.579	99.6151	0.00504399
	97.9276	96.8512	0.0322926		96.6587	99.6179	0.00503474
	98.0056	96.8429	0.0321649		96.7403	99.6112	0.00502863
	98.0882	96.8368	0.0320142		96.8202	99.6141	0.00485157
	98.1702	96.8329	0.0318656		96.9001	99.6037	0.00462593
	98.249	96.8364	0.0318184		96.9775	99.6036	0.00445294
	98.3266	96.8332	0.0318507		97.0569	99.6045	0.00427574
	98.4089	96.8278	0.0317628		97.1371	99.595	0.00420818
	98.4902	96.8344	0.0317878		97.2162	99.6027	0.00420011
	98.5706	96.8319	0.0317807		97.297	99.5964	0.00422346
	98.6476	96.8315	0.0318204		97.375	99.5917	0.00417084
	98.7275	96.8335	0.0318238		97.4538	99.6025	0.00403467
	98.8094	96.8245	0.0317633		97.5352	99.5996	0.00397473
	98.8897	96.8199	0.0316918		97.6149	99.6022	0.00391936
	98.9695	96.8154	0.0316594		97.6929	99.5938	0.0038831
	99.0492	96.8069	0.0315906		97.7719	99.5932	0.00393491
	99.1305	96.8062	0.031577		97.8515	99.5951	0.00401317
	99.211	96.7996	0.0315381		97.9315	99.5972	0.00412561
	99.2924	96.8005	0.0314784		98.0107	99.5943	0.0041761
	99.372	96.8092	0.0314958		98.0889	99.6028	0.00419936
	99.4527	96.8021	0.0315332		98.1689	99.596	0.00419157
	99.5324	96.7932	0.0316018		98.2489	99.5931	0.00419324
	99.6111	96.7811	0.0316816		98.3293	99.5946	0.00427501
	99.6905	96.7849	0.0317484		98.4075	99.5892	0.00441663
	99.7706	96.7898	0.0317774		98.4868	99.5903	0.00439763
	99.8534	96.7876	0.0317801		98.5645	99.5892	0.00443871
	99.9345	96.7827	0.0317709		98.6451	99.5898	0.00447678
	100.014	96.7815	0.0317395		98.7253	99.5964	0.00447861
	100.091	96.7721	0.0316669		98.8037	99.5928	0.00443728
	100.174	96.7758	0.0315591		98.8843	99.5882	0.00450804
	100.255	96.7732	0.0314789		98.9627	99.5879	0.00456384
	100.334	96.7738	0.0314091		99.0416	99.5858	0.00465497
	100.415	96.7688	0.0312929		99.1226	99.5915	0.00461154
	100.496	96.7739	0.0311883		99.2029	99.6025	0.0047584
	100.577	96.7722	0.03106		99.2837	99.6047	0.00489983
	100.657	96.7594	0.0309374		99.3631	99.5923	0.00505257
	100.736	96.7579	0.0308976		99.4435	99.5907	0.00508646
	100.818	96.76	0.0308664		99.5231	99.5887	0.00503848
	100.901	96.7593	0.0307674		99.6017	99.5926	0.005047
	100.979	96.7501	0.0307071		99.6832	99.5875	0.00507348
	101.061	96.7412	0.0306491		99.7629	99.5799	0.00503125
	101.142	96.7417	0.0306522		99.8425	99.5838	0.00496939
	101.223	96.741	0.0307177		99.9227	99.5753	0.00487982
	101.303	96.749	0.030748		100.002	99.5736	0.00478726
	101.384	96.7373	0.0308233		100.083	99.5793	0.00474292
	101.463	96.7379	0.0308458		100.163	99.5841	0.00470726
	101.545	96.735	0.0308006		100.243	99.5827	0.00464943
	101.627	96.7249	0.0307603		100.322	99.5818	0.00456104
	101.707	96.7204	0.0307832		100.403	99.5758	0.00448776
	101.788	96.7268	0.03081		100.483	99.5809	0.00451184
	101.868	96.7126	0.0307919		100.563	99.5912	0.00463467
	101.95	96.7053	0.030829		100.641	99.5965	0.00471489
	102.033	96.7077	0.0308707		100.725	99.5942	0.00482902
	102.113	96.7094	0.0308682		100.803	99.5926	0.00491651
	102.193	96.7099	0.0309002		100.882	99.5907	0.00484578
	102.275	96.7082	0.0309151		100.964	99.5821	0.00475761
	102.355	96.6987	0.0309489		101.043	99.5788	0.00462212
	102.438	96.7001	0.0309717		101.122	99.5909	0.00455586
	102.517	96.6988	0.0309592		101.203	99.5933	0.00449107
	102.597	96.7	0.0309543		101.282	99.5925	0.00444278
	102.679	96.7031	0.0309535		101.364	99.5935	0.00435661
	102.76	96.7047	0.0309546		101.443	99.5908	0.00428645
	102.841	96.6972	0.0308667		101.525	99.5944	0.00419415
	102.923	96.6976	0.0308142		101.606	99.5902	0.00413929
	103.003	96.6987	0.0307813		101.684	99.5845	0.00404016
	103.085	96.7	0.0307684		101.766	99.5897	0.00397917
	103.161	96.6999	0.0307316		101.845	99.603	0.00390215
	103.244	96.6903	0.0307427		101.926	99.6001	0.00384887
	103.323	96.6757	0.0306923		102.005	99.6004	0.00378515
	103.408	96.6817	0.0306287		102.085	99.5981	0.0037172
	103.489	96.6718	0.030635		102.164	99.5903	0.00370062
	103.571	96.6683	0.0305631		102.243	99.5831	0.00368386
	103.653	96.659	0.0304575		102.327	99.5845	0.00367189
	103.733	96.6619	0.0303729		102.405	99.592	0.0037004
	103.811	96.6622	0.0302941		102.484	99.5929	0.00366562
	103.894	96.6699	0.0302678		102.565	99.585	0.00362753
	103.975	96.6613	0.0301912		102.643	99.5791	0.00358027
	104.055	96.658	0.0301823		102.726	99.577	0.00353508
	104.136	96.6464	0.030161		102.805	99.5765	0.00352869
	104.217	96.6457	0.0301473		102.888	99.5724	0.00355165
	104.301	96.6356	0.0301499		102.969	99.571	0.00352944
	104.381	96.6257	0.0302057		103.048	99.5696	0.00353877
	104.46	96.6185	0.0302604		103.128	99.5753	0.00352423
	104.543	96.6162	0.0303392		103.209	99.5791	0.00346496
	104.624	96.6113	0.030396		103.29	99.5715	0.00341571
	104.704	96.614	0.0305099		103.372	99.5647	0.00337161
	104.786	96.6142	0.0306144		103.453	99.5741	0.0033994
	104.866	96.6191	0.0306812		103.531	99.5783	0.00344471
	104.948	96.6167	0.0307224		103.611	99.5742	0.00347406
	105.027	96.6172	0.0307613		103.693	99.5674	0.00350108
	105.109	96.6239	0.0308426		103.773	99.5749	0.00343375
	105.189	96.6266	0.030942		103.853	99.5613	0.00332934
	105.272	96.6222	0.0309753		103.935	99.5645	0.00330945
	105.352	96.6157	0.0309948		104.016	99.5653	0.00334942
	105.433	96.6147	0.030994		104.096	99.5673	0.0034175
	105.515	96.6048	0.0309973		104.177	99.5668	0.00346081
	105.596	96.6095	0.0309582		104.259	99.5702	0.00338307
	105.677	96.6079	0.0309724		104.338	99.5685	0.003237
	105.758	96.5961	0.0310097		104.417	99.5707	0.00317842
	105.84	96.596	0.0311015		104.501	99.578	0.00316461
	105.919	96.5966	0.0311199		104.579	99.5753	0.00322078
	106.002	96.5912	0.0311583		104.66	99.5662	0.00324491
	106.085	96.589	0.031213		104.741	99.5668	0.00326555
	106.166	96.5782	0.0312823		104.821	99.5686	0.00331164
	106.249	96.5747	0.0312816		104.904	99.5629	0.00327035
	106.328	96.5721	0.0312504		104.985	99.5622	0.00330505
	106.41	96.5636	0.0312032		105.064	99.5591	0.00339412
	106.49	96.5756	0.0312637		105.146	99.5577	0.00349403
	106.572	96.57	0.0312436		105.224	99.5622	0.0035688
	106.652	96.5642	0.0312633		105.305	99.5686	0.00358323
	106.736	96.5633	0.0313834		105.387	99.5701	0.00353616
	106.816	96.566	0.0314797		105.467	99.5705	0.00353785
	106.9	96.5584	0.0315686		105.548	99.5656	0.00354075
	106.98	96.5509	0.0316476		105.627	99.5674	0.00349864
	107.062	96.5517	0.0317544		105.708	99.5622	0.00345681
	107.143	96.5581	0.0317938		105.788	99.5574	0.00341239
	107.226	96.5549	0.0317431		105.87	99.5687	0.00336712
	107.306	96.5472	0.0317225		105.95	99.5731	0.00329699
	107.387	96.5362	0.0317321		106.032	99.5764	0.00329308
	107.469	96.536	0.0318162		106.115	99.5678	0.00332202
	107.549	96.5372	0.0318188		106.195	99.5653	0.00326608
	107.632	96.5361	0.031782		106.276	99.5622	0.00322531
	107.713	96.5357	0.0317909		106.357	99.5677	0.00319005
	107.795	96.5344	0.0317299		106.438	99.5645	0.00315506
	107.876	96.5295	0.0316551		106.521	99.565	0.00317019
	107.96	96.526	0.0316216		106.6	99.5644	0.00318479
	108.039	96.5209	0.0315846		106.681	99.5669	0.00321558
	108.122	96.5287	0.0314948		106.763	99.5649	0.00327608
	108.202	96.5271	0.0313927		106.843	99.5652	0.00333714
	108.285	96.5268	0.0312661		106.926	99.5668	0.00316694
	108.369	96.5253	0.0312506		107.005	99.5731	0.00309443
	108.45	96.5253	0.0311928		107.086	99.5697	0.00300895
	108.532	96.5157	0.0311581		107.167	99.5668	0.00294834
	108.612	96.5222	0.0311598		107.248	99.5652	0.00290123
	108.696	96.5172	0.031208		107.329	99.561	0.00290799
	108.775	96.5132	0.0312555		107.409	99.5638	0.00294026
	108.857	96.5008	0.0313032		107.489	99.5706	0.00290593
	108.939	96.508	0.0312714		107.571	99.5663	0.00283989
	109.02	96.4981	0.0312359		107.653	99.5655	0.0028598
	109.103	96.4991	0.0311972		107.733	99.5688	0.00286936
	109.187	96.4952	0.0312025		107.814	99.5656	0.00290919
	109.268	96.496	0.0312194		107.895	99.5592	0.00292574
	109.349	96.4835	0.0312512		107.978	99.5653	0.00299239
	109.432	96.4704	0.0313104		108.059	99.5611	0.00305244
	109.515	96.4599	0.0313619		108.141	99.5572	0.00309125
	109.597	96.464	0.031415		108.223	99.5697	0.00307973
	109.677	96.4618	0.031536		108.304	99.5689	0.00311385
	109.757	96.4554	0.0316266		108.386	99.5666	0.00321185
	109.841	96.4512	0.0317157		108.466	99.5553	0.00332679
	109.924	96.4515	0.0317771		108.546	99.5547	0.00337577
	110.003	96.4517	0.031844		108.626	99.5577	0.00329726
	110.086	96.4459	0.0319105		108.709	99.5607	0.0032765
	110.167	96.44	0.0319064		108.789	99.5717	0.00325978
	110.249	96.4424	0.0318565		108.871	99.5754	0.00323592
	110.329	96.4423	0.0318245		108.954	99.561	0.00333261
	110.411	96.4442	0.0318354		109.033	99.5545	0.00336257
	110.496	96.4418	0.0317923		109.115	99.554	0.00333212
	110.577	96.4403	0.0318072		109.197	99.5593	0.00338864
	110.659	96.4331	0.0317805		109.276	99.5691	0.00342559
	110.741	96.4316	0.0316854		109.36	99.564	0.00353095
	110.822	96.4196	0.0316534		109.44	99.5646	0.0035768
	110.903	96.419	0.0316573		109.523	99.5548	0.00356317
	110.987	96.4141	0.0316777		109.603	99.5491	0.00360782
	111.067	96.4138	0.0317109		109.686	99.5469	0.00359284
	111.152	96.4112	0.0316847		109.766	99.5475	0.00365468
	111.233	96.4179	0.0316994		109.847	99.5595	0.00369235
	111.313	96.4171	0.0316995		109.928	99.5607	0.00373216
	111.395	96.4184	0.0316725		110.007	99.5565	0.00377216
	111.477	96.4051	0.0317335		110.092	99.5559	0.00380423
	111.558	96.4055	0.0316985		110.172	99.5439	0.00388047
	111.641	96.4021	0.0316732		110.252	99.5483	0.00402269
	111.724	96.3921	0.0316277		110.335	99.5572	0.00410049
	111.806	96.3835	0.0316021		110.417	99.5649	0.00419829
	111.889	96.3784	0.0315613		110.498	99.5658	0.00424555
	111.969	96.3833	0.0315171		110.578	99.5707	0.00426937
	112.053	96.3809	0.0315414		110.66	99.5588	0.00427336
	112.137	96.3834	0.0316096		110.743	99.5562	0.00428116
	112.218	96.3918	0.0315992		110.824	99.554	0.00431172
	112.302	96.388	0.0316095		110.906	99.5573	0.00440642
	112.386	96.3847	0.031631		110.989	99.5523	0.00439977
	112.465	96.3741	0.0317195		111.069	99.5575	0.00434511
	112.547	96.3758	0.031803		111.151	99.5636	0.00430212
	112.629	96.3793	0.0318556		111.231	99.5559	0.00426067
	112.712	96.3714	0.0318932		111.313	99.5555	0.00427552
	112.794	96.3697	0.0319349		111.395	99.5504	0.00427103
	112.876	96.3706	0.0319453		111.475	99.5497	0.00425729
	112.957	96.3659	0.0319744		111.556	99.5412	0.00426016
	113.041	96.3647	0.0320247		111.639	99.533	0.0042694
	113.124	96.3627	0.0321089		111.723	99.5366	0.00425051
	113.206	96.3546	0.0321547		111.804	99.5393	0.00427208
	113.288	96.357	0.0322008		111.885	99.5418	0.00430297
	113.369	96.3499	0.0322074		111.967	99.5428	0.00431952
	113.451	96.3494	0.0321926		112.049	99.5463	0.0043102
	113.535	96.3444	0.0322001		112.129	99.5429	0.00431808
	113.616	96.3347	0.0322006		112.212	99.5458	0.0043411
	113.696	96.3321	0.0321243		112.292	99.5452	0.00433748
	113.78	96.328	0.0320711		112.376	99.5385	0.00437336
	113.863	96.3255	0.0319701		112.458	99.5378	0.00443365
	113.946	96.3241	0.0319447		112.54	99.544	0.00443926
	114.028	96.3236	0.0319116		112.622	99.5372	0.00443341
	114.11	96.3191	0.0318753		112.704	99.5409	0.00444286
	114.193	96.3194	0.0318522		112.785	99.5372	0.00438841
	114.275	96.3098	0.0318428		112.869	99.5408	0.00427128
	114.357	96.3091	0.031796		112.95	99.5369	0.00423646
	114.439	96.3082	0.0318376		113.032	99.5369	0.00419926
	114.522	96.3173	0.0318724		113.113	99.539	0.00416153
	114.603	96.3122	0.0319565		113.196	99.5434	0.00414635
	114.687	96.3019	0.032032		113.279	99.5378	0.00404805
	114.767	96.3038	0.0321152		113.359	99.5329	0.0039393
	114.852	96.2993	0.0321911		113.442	99.5299	0.00379787
	114.934	96.2921	0.0322225		113.524	99.528	0.00370838
	115.019	96.2885	0.032253		113.605	99.5428	0.00367777
	115.099	96.2883	0.0322686		113.689	99.5461	0.00367386
	115.182	96.2904	0.0322932		113.772	99.5466	0.00371343
	115.265	96.2844	0.0323676		113.853	99.5488	0.00369182
	115.348	96.2771	0.0324347		113.936	99.5392	0.00359718
	115.43	96.2727	0.0324854		114.017	99.5408	0.00358032
	115.512	96.276	0.032513		114.099	99.5493	0.00360445
	115.594	96.2739	0.0325981		114.181	99.5416	0.00365252
	115.677	96.2727	0.032703		114.264	99.54	0.00367753
	115.76	96.2755	0.0328435		114.345	99.5293	0.00360061
	115.841	96.2726	0.0329785		114.426	99.5319	0.00359523
	115.923	96.2617	0.0331274		114.509	99.5377	0.00355727
	116.007	96.2491	0.0332702		114.588	99.5279	0.00353999
	116.091	96.2518	0.0334614		114.67	99.5352	0.00355432
	116.173	96.2499	0.0335838		114.753	99.5325	0.00358257
	116.257	96.2534	0.0336463		114.836	99.532	0.00365234
	116.338	96.2545	0.0336962		114.913	99.5322	0.00365075
	116.422	96.2533	0.0337025		114.997	99.5339	0.00358718
	116.502	96.2543	0.0337472		115.08	99.5366	0.00349876
	116.586	96.2429	0.0338079		115.163	99.5354	0.00334801
	116.669	96.2467	0.0337896		115.245	99.5267	0.00329453
	116.754	96.2518	0.0337923		115.325	99.5263	0.00326851
	116.835	96.2402	0.0338536		115.41	99.5204	0.00323086
	116.916	96.2359	0.0339758		115.491	99.5211	0.00314207
	117.001	96.237	0.0340898		115.574	99.526	0.00309488
	117.08	96.2243	0.0342165		115.655	99.5299	0.00293896
	117.163	96.2237	0.0342758		115.74	99.5316	0.00285764
	117.244	96.2141	0.0344035		115.821	99.5362	0.00284269
	117.326	96.2057	0.0344693		115.903	99.5282	0.00286491
	117.41	96.2027	0.0344834		115.985	99.5307	0.00284314
	117.491	96.203	0.0344798		116.065	99.5321	0.00291158
	117.578	96.1978	0.0345467		116.148	99.5336	0.00293222
	117.66	96.2004	0.0346134		116.231	99.5368	0.00281032
	117.741	96.1936	0.0347078		116.31	99.5353	0.00267939
	117.824	96.1924	0.0347764		116.396	99.5406	0.00255922
	117.908	96.1882	0.0348575		116.48	99.5344	0.00250807
	117.989	96.1871	0.0349072		116.56	99.532	0.00245374
	118.073	96.1786	0.0349992		116.64	99.5314	0.00244172
	118.155	96.1731	0.0350733		116.726	99.5338	0.00247035
	118.237	96.1664	0.0351827		116.808	99.5249	0.00247096
	118.32	96.1642	0.0352353		116.893	99.5249	0.0024476
	118.404	96.1679	0.035317		116.974	99.5286	0.00241886
	118.487	96.1611	0.0353858		117.056	99.5231	0.00233526
	118.568	96.1563	0.0354595		117.138	99.5187	0.00226552
	118.651	96.1657	0.0355811		117.223	99.5189	0.00219046
	118.734	96.1569	0.0357188		117.304	99.5248	0.00211207
	118.818	96.166	0.035923		117.385	99.5207	0.0020677
	118.902	96.1636	0.0360794		117.47	99.5189	0.00206419
	118.983	96.1522	0.036182		117.553	99.5177	0.00206782
	119.066	96.1528	0.0362799		117.635	99.5223	0.0020048
	119.149	96.149	0.0363724		117.716	99.5212	0.00199249
	119.234	96.139	0.036455		117.798	99.5307	0.00195999
	119.318	96.1421	0.0365639		117.88	99.5398	0.00189934
	119.401	96.1302	0.0366871		117.963	99.5339	0.00185406
	119.483	96.1347	0.0367683		118.047	99.5272	0.00186104
	119.565	96.1324	0.0368193		118.128	99.5296	0.00185927
	119.648	96.1266	0.0368399		118.208	99.5383	0.00183217
	119.731	96.1209	0.0368794		118.292	99.5374	0.00185987
	119.815	96.118	0.0369544		118.374	99.5357	0.00190457
	119.897	96.1245	0.0371399		118.457	99.5389	0.00192092
	119.979	96.1228	0.0372454		118.542	99.5427	0.00194356
	120.064	96.1203	0.037349		118.625	99.533	0.00197856
	120.147	96.1217	0.0374188		118.706	99.5299	0.00193329
	120.23	96.1141	0.0375008		118.789	99.5208	0.00192004
	120.311	96.108	0.0375364		118.871	99.5209	0.00183932
	120.394	96.1019	0.0376192		118.953	99.5128	0.00177036
	120.477	96.1022	0.0377732		119.035	99.516	0.00180193
	120.559	96.0901	0.0378433		119.117	99.5168	0.00177028
	120.642	96.0826	0.0379952		119.2	99.5179	0.00175782
	120.726	96.0713	0.0381348		119.282	99.5227	0.00175972
	120.81	96.0681	0.038202		119.364	99.5195	0.00171476
	120.891	96.0658	0.0381723		119.447	99.5113	0.00170433
	120.974	96.0669	0.0381206		119.53	99.5131	0.00168971
	121.058	96.0554	0.0383176		119.613	99.5179	0.00169247
	121.141	96.0582	0.0384476		119.694	99.517	0.00167374
	121.226	96.0646	0.0385809		119.775	99.5217	0.00171823
	121.307	96.0624	0.0386034		119.86	99.5184	0.00177456
	121.391	96.0619	0.038631		119.943	99.5155	0.00178149
	121.475	96.0577	0.0386507		120.029	99.5256	0.00177271
	121.558	96.0531	0.0386094		120.108	99.5301	0.00167154
	121.641	96.0585	0.0385982		120.191	99.5367	0.00160659
	121.723	96.0589	0.038636		120.274	99.5384	0.00168116
	121.806	96.0552	0.0386424		120.357	99.5327	0.00171692
	121.888	96.0482	0.038635		120.441	99.5297	0.00174219
	121.97	96.0443	0.0386191		120.525	99.5233	0.00175204
	122.054	96.0333	0.0385745		120.604	99.5181	0.00178571
	122.138	96.0404	0.0386225		120.688	99.5242	0.00174755
	122.221	96.024	0.0386401		120.771	99.5173	0.00168585
	122.306	96.0183	0.0386781		120.855	99.5117	0.00158947
	122.386	96.0187	0.0387113		120.933	99.5128	0.00154145
	122.469	96.025	0.038751		121.018	99.5041	0.00156379
	122.553	96.0205	0.0387811		121.101	99.5067	0.00150866
	122.635	96.0115	0.038863		121.184	99.5065	0.00145829
	122.72	96.0005	0.0388963		121.268	99.5268	0.00140034
	122.805	96.0003	0.0389668		121.349	99.5226	0.00136043
	122.888	95.9936	0.0390488		121.432	99.5209	0.00139511
	122.97	95.9936	0.0391386		121.514	99.5216	0.00140581
	123.054	95.9861	0.0391787		121.597	99.5218	0.00147536
	123.138	95.9811	0.0392577		121.679	99.5214	0.00152669
	123.22	95.9749	0.039337		121.762	99.5206	0.00152681
	123.303	95.9766	0.0394165		121.847	99.5253	0.00157958
	123.387	95.9722	0.0395088		121.93	99.5203	0.00168996
	123.469	95.9701	0.0395767		122.011	99.5297	0.00172826
	123.553	95.9655	0.039681		122.096	99.5274	0.00177664
	123.637	95.9592	0.0398393		122.178	99.5292	0.00183767
	123.718	95.9554	0.0398732		122.261	99.53	0.00191187
	123.803	95.9431	0.039983		122.342	99.5248	0.00189272
	123.886	95.9414	0.0400474		122.427	99.5249	0.00189701
	123.968	95.9458	0.0400346		122.51	99.5163	0.00191554
	124.052	95.9443	0.040081		122.593	99.5246	0.00194942
	124.137	95.9435	0.0401169		122.677	99.5223	0.00193677
	124.218	95.9396	0.0400913		122.759	99.5211	0.00201978
	124.302	95.9363	0.0401137		122.842	99.5269	0.00201289
	124.383	95.9315	0.0400838		122.924	99.5273	0.00191656
	124.468	95.9354	0.040133		123.008	99.5216	0.001858
	124.554	95.9306	0.0401388		123.091	99.519	0.00183797
	124.634	95.926	0.0401493		123.173	99.5221	0.00186698
	124.717	95.9266	0.0402032		123.257	99.5126	0.00193483
	124.802	95.9206	0.0402765		123.338	99.508	0.00189657
	124.884	95.8993	0.0403386		123.422	99.5119	0.00187518
	124.968	95.8999	0.0403353		123.504	99.5197	0.00188592
	125.05	95.9004	0.0403247		123.588	99.5157	0.00176257
	125.133	95.9039	0.040298		123.672	99.5197	0.00169581
	125.218	95.8967	0.040232		123.754	99.5122	0.00163402
	125.3	95.897	0.0401784		123.837	99.5157	0.0016882
	125.384	95.8927	0.0401436		123.921	99.5201	0.00180503
	125.468	95.8836	0.0401824		124.004	99.5112	0.00189511
	125.553	95.8847	0.0401615		124.089	99.513	0.00192389
	125.636	95.8723	0.0402036		124.173	99.5086	0.0019915
	125.721	95.8662	0.0402544		124.257	99.505	0.00203896
	125.802	95.8655	0.0403777		124.339	99.5135	0.00206007
	125.887	95.8708	0.0405269		124.421	99.5189	0.00212268
	125.968	95.8767	0.0407089		124.506	99.5173	0.00209764
	126.053	95.8579	0.0408075		124.587	99.5147	0.00217461
	126.136	95.8536	0.0409647		124.67	99.5198	0.00225433
	126.218	95.849	0.0411206		124.753	99.5111	0.00243829
	126.3	95.8552	0.0411947		124.836	99.5055	0.00243062
	126.387	95.8522	0.041237		124.918	99.51	0.00244318
	126.471	95.849	0.0412476		125.004	99.5116	0.00250573
	126.554	95.8467	0.0412633		125.087	99.5236	0.00253059
	126.635	95.8479	0.0413299		125.17	99.524	0.00246598
	126.72	95.8404	0.041363		125.251	99.5086	0.00244101
	126.804	95.829	0.0413524		125.334	99.5083	0.00231407
	126.886	95.8267	0.0412868		125.418	99.5113	0.00221697
	126.97	95.8281	0.0412566		125.501	99.5192	0.00217623
	127.056	95.8242	0.0412351		125.583	99.5166	0.00214052
	127.14	95.8133	0.0412429		125.668	99.5214	0.00216995
	127.224	95.8118	0.0412152		125.749	99.5253	0.00210099
	127.309	95.8078	0.0412406		125.834	99.5271	0.00204133
	127.393	95.8164	0.0413102		125.916	99.5255	0.00219593
	127.475	95.8132	0.0413573		126	99.5167	0.00220747
	127.559	95.8063	0.0413549		126.083	99.5212	0.00235385
	127.643	95.7974	0.0413696		126.166	99.5224	0.00247941
	127.729	95.7952	0.0414301		126.25	99.5211	0.00259302
	127.809	95.7878	0.0415075		126.332	99.521	0.00260253
	127.894	95.7792	0.0415693		126.416	99.5069	0.00257943
	127.979	95.7771	0.0416583		126.499	99.5044	0.00261952
	128.061	95.777	0.041724		126.582	99.4983	0.00266328
	128.143	95.7703	0.0418074		126.668	99.4988	0.00267416
	128.229	95.7697	0.0419212		126.748	99.5019	0.00265175
	128.311	95.7727	0.0420767		126.832	99.5009	0.00264221
	128.397	95.7703	0.0421979		126.916	99.4963	0.00257464
	128.477	95.7582	0.0422865		126.998	99.4996	0.00261454
	128.561	95.7507	0.0423103		127.08	99.4998	0.00256497
	128.647	95.7494	0.0423178		127.161	99.5024	0.00249778
	128.73	95.7475	0.0423622		127.245	99.5039	0.00244222
	128.814	95.7436	0.0424294		127.33	99.5119	0.00236387
	128.896	95.7308	0.0425434		127.414	99.5126	0.00232946
	128.979	95.7369	0.0426538		127.498	99.513	0.00226102
	129.063	95.7328	0.0427243		127.579	99.5134	0.00230723
	129.147	95.7273	0.0427997		127.663	99.5176	0.00225251
	129.231	95.7338	0.0428592		127.749	99.5094	0.00219498
	129.315	95.7327	0.0429272		127.831	99.5135	0.00220226
	129.399	95.7247	0.0429923		127.913	99.5166	0.00215516
	129.485	95.7252	0.0430615		127.998	99.5124	0.00208379
	129.566	95.7184	0.0430709		128.081	99.5121	0.00207767
	129.652	95.7094	0.0431332		128.163	99.5097	0.00205738
	129.736	95.6983	0.0432403		128.247	99.4969	0.0019862
	129.818	95.6981	0.0432976		128.332	99.5008	0.0019858
	129.903	95.7035	0.0433597		128.415	99.5027	0.00203402
	129.984	95.6947	0.0434762		128.501	99.4991	0.00210552
	130.071	95.6936	0.0436107		128.583	99.506	0.0021177
	130.152	95.6944	0.0436921		128.666	99.5068	0.00216795
	130.236	95.6851	0.0437339		128.749	99.508	0.00211728
	130.319	95.6874	0.0438018		128.831	99.5021	0.00215188
	130.402	95.6774	0.0439056		128.917	99.4909	0.00217565
	130.487	95.6691	0.0440257		128.999	99.4942	0.00209481
	130.573	95.6644	0.0441078		129.081	99.5026	0.00210721
	130.656	95.6574	0.0441552		129.167	99.5013	0.00210993
	130.74	95.6541	0.0442187		129.25	99.5037	0.00216245
	130.826	95.6484	0.0443233		129.331	99.5032	0.00223455
	130.908	95.64	0.0443669		129.418	99.496	0.00219745
	130.993	95.6321	0.0443678		129.499	99.5095	0.00214222
	131.078	95.6333	0.0444268		129.584	99.5065	0.00211572
	131.161	95.6346	0.0445628		129.666	99.501	0.00216872
	131.244	95.6259	0.0447442		129.75	99.4878	0.00215272
	131.325	95.6298	0.044879		129.832	99.4976	0.00213344
	131.411	95.6269	0.0449848		129.916	99.5008	0.00216512
	131.493	95.6265	0.0451126		130.001	99.503	0.0021622
	131.58	95.6189	0.0452404		130.083	99.5027	0.00220672
	131.661	95.6186	0.0453291		130.166	99.5101	0.00214557
	131.745	95.6026	0.0454347		130.252	99.5068	0.00201057
	131.83	95.6127	0.0455911		130.335	99.5109	0.00201098
	131.912	95.6036	0.0457566		130.419	99.5096	0.00197028
	131.996	95.5993	0.0459116		130.501	99.5003	0.00192463
	132.079	95.6015	0.0459994		130.584	99.5023	0.00179655
	132.162	95.5936	0.0461017		130.668	99.5038	0.00175223
	132.247	95.5919	0.0462353		130.75	99.5111	0.00174244
	132.331	95.5869	0.0464044		130.833	99.5076	0.00178305
	132.414	95.5758	0.0464971		130.915	99.4931	0.00175543
	132.5	95.5759	0.0465463		131.002	99.4944	0.00169053
	132.583	95.5679	0.0465395		131.086	99.4889	0.00169965
	132.667	95.565	0.0465847		131.168	99.4912	0.00169016
	132.75	95.555	0.0466904		131.25	99.5035	0.00173482
	132.834	95.5587	0.0467812		131.334	99.5	0.0016269
	132.918	95.5479	0.0469056		131.418	99.5026	0.00152728
	133	95.5472	0.0470227		131.504	99.4925	0.0014143
	133.086	95.5417	0.0471716		131.589	99.4919	0.00131738
	133.17	95.54	0.0473155		131.673	99.4971	0.00128918
	133.254	95.5273	0.0474853		131.755	99.5036	0.00123247
	133.338	95.5211	0.0476028		131.836	99.5051	0.00116552
	133.425	95.5196	0.0476485		131.922	99.5058	0.00114094
	133.506	95.5236	0.0477114		132.006	99.4973	0.00115546
	133.59	95.5316	0.0478132		132.088	99.501	0.00113234
	133.677	95.5272	0.0479584		132.171	99.5069	0.00112695
	133.76	95.5201	0.0480939		132.258	99.5003	0.00115113
	133.844	95.5169	0.0481543		132.34	99.5016	0.00116559
	133.928	95.5074	0.048259		132.422	99.4991	0.00112717
	134.012	95.5072	0.0484214		132.506	99.4998	0.00103254
	134.095	95.498	0.0485594		132.588	99.496	0.00096
	134.177	95.497	0.0488068		132.674	99.5044	0.000927
	134.266	95.488	0.0490195		132.756	99.5033	0.000891
	134.347	95.4893	0.0491524		132.842	99.4976	0.000883
	134.431	95.4794	0.0492438		132.926	99.5008	0.00086
	134.516	95.4813	0.0493839		133.008	99.4968	0.000816
	134.599	95.4781	0.0494382		133.094	99.4909	0.000784
	134.683	95.4619	0.0494859		133.175	99.5047	0.000754
	134.768	95.4551	0.0495896		133.26	99.4952	0.000759
	134.852	95.455	0.0497167		133.346	99.4975	0.00079
	134.935	95.4583	0.0497391		133.428	99.498	0.000778
	135.02	95.45	0.0497704		133.513	99.4932	0.000772
	135.103	95.4453	0.0498269		133.594	99.4868	0.000789
	135.189	95.4458	0.0498805		133.678	99.491	0.000772
	135.272	95.4442	0.0499388		133.764	99.4963	0.000762
	135.355	95.432	0.0499835		133.847	99.4932	0.000764
	135.439	95.4215	0.0500302		133.933	99.4961	0.000789
	135.523	95.4217	0.050171		134.016	99.4998	0.000829
	135.607	95.4206	0.0503441		134.098	99.4959	0.000779
	135.692	95.4281	0.0505494		134.182	99.4929	0.000694
	135.775	95.4186	0.0506902		134.266	99.486	0.000586
	135.861	95.421	0.0508196		134.35	99.5014	0.000483
	135.944	95.4186	0.0510204		134.434	99.507	0.000474
	136.027	95.4059	0.0512329		134.517	99.4975	0.000502
	136.113	95.3966	0.0514141		134.602	99.4964	0.000507
	136.197	95.3832	0.0515618		134.683	99.4852	0.000485
	136.28	95.3794	0.0517482		134.767	99.4864	0.000537
	136.364	95.3766	0.0519075		134.852	99.4971	0.000689
	136.448	95.3689	0.0520066		134.936	99.4969	0.0008
	136.531	95.3613	0.0520927		135.02	99.5002	0.000852
	136.616	95.3603	0.0522781		135.103	99.4957	0.000975
	136.701	95.3536	0.0524905		135.185	99.4987	0.00106187
	136.784	95.3427	0.0526924		135.27	99.4992	0.00110658
	136.869	95.3414	0.0528534		135.355	99.4965	0.00111591
	136.953	95.3332	0.0530111		135.439	99.5097	0.00107215
	137.034	95.3349	0.0532634		135.524	99.5059	0.00105414
	137.119	95.3333	0.0534867		135.607	99.5072	0.00100337
	137.205	95.3317	0.0536526		135.69	99.4936	0.000967
	137.289	95.3192	0.0538318		135.774	99.4873	0.000892
	137.375	95.3216	0.0539684		135.857	99.4888	0.000803
	137.458	95.3153	0.0541089		135.941	99.4768	0.000769
	137.542	95.3201	0.0542503		136.024	99.4803	0.000723
	137.625	95.3194	0.0543866		136.109	99.4833	0.000734
	137.71	95.3056	0.0545012		136.191	99.4806	0.000801
	137.794	95.3009	0.0547003		136.276	99.4828	0.000803
	137.878	95.2925	0.0548393		136.36	99.4906	0.000771
	137.961	95.2941	0.054969		136.443	99.4998	0.000728
	138.044	95.2826	0.0551258		136.527	99.5175	0.00076
	138.129	95.2776	0.0552304		136.613	99.5084	0.000823
	138.213	95.2691	0.0553185		136.697	99.5108	0.000868
	138.299	95.265	0.0554724		136.78	99.5124	0.000858
	138.383	95.2663	0.0556546		136.863	99.511	0.00082
	138.466	95.2635	0.0558937		136.95	99.5028	0.000787
	138.552	95.2618	0.0561336		137.032	99.504	0.000792
	138.636	95.2536	0.0562929		137.116	99.5066	0.000828
	138.721	95.2436	0.0564342		137.197	99.4985	0.000764
	138.805	95.2445	0.0565836		137.281	99.4963	0.000699
	138.891	95.2472	0.0566773		137.367	99.4915	0.000614
	138.973	95.2332	0.0567966		137.452	99.501	0.000587
	139.056	95.2291	0.0569462		137.537	99.505	0.000613
	139.141	95.209	0.0571342		137.619	99.4982	0.000662
	139.224	95.2001	0.0572636		137.704	99.4918	0.000661
	139.309	95.1929	0.0573511		137.786	99.4933	0.000658
	139.391	95.2018	0.0574949		137.87	99.4893	0.000646
	139.477	95.1885	0.05764		137.955	99.4903	0.000647
	139.561	95.1916	0.0577869		138.04	99.4911	0.000662
	139.647	95.1935	0.0578763		138.124	99.4914	0.000728
	139.73	95.1911	0.0580652		138.206	99.489	0.000755
	139.814	95.1842	0.058311		138.29	99.4901	0.000756
	139.898	95.1879	0.0585246		138.375	99.4945	0.000825
	139.982	95.185	0.0586588		138.457	99.4972	0.000907
	140.067	95.1808	0.0588406		138.539	99.4951	0.00100975
	140.15	95.1698	0.0589976		138.623	99.4934	0.00118315
	140.234	95.1657	0.0591734		138.71	99.495	0.00129407
	140.32	95.1589	0.0593106		138.792	99.4867	0.00134489
	140.404	95.1556	0.0594938		138.876	99.4909	0.00139369
	140.488	95.1422	0.0597044		138.96	99.4892	0.00140525
	140.573	95.1313	0.0599078		139.045	99.5028	0.00146801
	140.656	95.118	0.0601219		139.129	99.507	0.0014398
	140.74	95.119	0.060265		139.211	99.5116	0.00138483
	140.826	95.1206	0.0604005		139.298	99.5168	0.00134685
	140.91	95.1085	0.0605246		139.381	99.5065	0.00132488
	140.995	95.1031	0.0605645		139.467	99.5009	0.001213
	141.079	95.1032	0.0606157		139.55	99.4886	0.00112634
	141.162	95.0996	0.060691		139.636	99.4905	0.00107332
	141.247	95.0925	0.0608814		139.718	99.4922	0.00107028
	141.33	95.0863	0.0611186		139.802	99.485	0.00111289
	141.414	95.0873	0.061293		139.888	99.4732	0.00111649
	141.499	95.0857	0.0614237		139.971	99.4842	0.00113488
	141.585	95.0719	0.0615874		140.054	99.4738	0.00109403
	141.67	95.0506	0.0617742		140.14	99.471	0.00103282
	141.753	95.0509	0.0619206		140.224	99.4731	0.00101116
	141.837	95.0477	0.0621022		140.307	99.476	0.000983
	141.921	95.0444	0.0622951		140.393	99.4859	0.00104046
	142.005	95.03	0.0625648		140.477	99.4829	0.00102136
	142.087	95.0173	0.0628031		140.559	99.4959	0.000947
	142.173	95.0192	0.0629893		140.642	99.4965	0.000917
	142.254	95.014	0.0631439		140.729	99.4996	0.000888
	142.339	95.0098	0.0633535		140.813	99.4987	0.000891
	142.423	95.0127	0.0635014		140.897	99.4931	0.000955
	142.509	95.0079	0.0637191		140.98	99.5022	0.0011068
	142.591	95.0044	0.0638709		141.066	99.5011	0.00123809
	142.677	95.0035	0.0639967		141.147	99.4943	0.00126626
	142.762	94.9933	0.0641459		141.231	99.4953	0.00129009
	142.846	94.9871	0.0642956		141.316	99.4946	0.00136948
	142.93	94.9882	0.0645094		141.401	99.499	0.0014532
	143.013	94.9787	0.064628		141.483	99.4903	0.00155403
	143.1	94.9801	0.0647376		141.568	99.4879	0.00148275
	143.185	94.9772	0.064871		141.65	99.4887	0.00145081
	143.268	94.9672	0.0651311		141.737	99.4914	0.00136145
	143.353	94.9624	0.065402		141.819	99.4951	0.00124771
	143.437	94.9506	0.0656177		141.905	99.4912	0.00113778
	143.52	94.9404	0.0658279		141.987	99.4915	0.00112322
	143.606	94.9332	0.0659585		142.07	99.4844	0.00114902
	143.69	94.9247	0.0660288		142.155	99.4938	0.00111278
	143.774	94.9175	0.0661007		142.238	99.4943	0.00103427
	143.858	94.9167	0.066145		142.323	99.5028	0.000979
	143.941	94.9166	0.0662294		142.406	99.5008	0.0010072
	144.026	94.9059	0.0663132		142.491	99.4917	0.000995
	144.111	94.895	0.066453		142.576	99.4846	0.000879
	144.196	94.8901	0.0666478		142.66	99.4903	0.000803
	144.279	94.8983	0.0669474		142.745	99.4846	0.000732
	144.365	94.8846	0.0672096		142.827	99.4884	0.000619
	144.446	94.8809	0.0674179		142.912	99.4902	0.000553
	144.531	94.8724	0.0676901		142.996	99.4855	0.000625
	144.616	94.868	0.0678853		143.083	99.4864	0.000656
	144.701	94.8565	0.0680886		143.168	99.4832	0.000668
	144.785	94.8456	0.0682818		143.252	99.4869	0.000643
	144.871	94.8415	0.0685015		143.336	99.4831	0.000629
	144.955	94.8414	0.0686564		143.419	99.4761	0.000642
	145.04	94.8299	0.0687784		143.504	99.473	0.000601
	145.125	94.8291	0.0689357		143.588	99.4637	0.000532
	145.21	94.8204	0.0691346		143.671	99.47	0.000469
	145.292	94.8134	0.0692365		143.758	99.4775	0.000432
	145.376	94.8018	0.0693748		143.84	99.477	0.000386
	145.46	94.7978	0.0694172		143.926	99.4882	0.000303
	145.547	94.7931	0.0694734		144.009	99.4771	0.00031
	145.629	94.7874	0.069661		144.094	99.4844	0.000288
	145.715	94.7786	0.0699348		144.177	99.4909	0.000239
	145.799	94.7761	0.0701316		144.262	99.502	0.000137
	145.882	94.7687	0.070282		144.347	99.5007	-5.28e-05
	145.968	94.7666	0.0704942		144.432	99.5009	-0.000104
	146.052	94.7648	0.0707164		144.515	99.5009	-0.000233
	146.135	94.7611	0.0708738		144.599	99.4971	-0.000288
	146.222	94.7485	0.0710098		144.683	99.4956	-0.00034
	146.306	94.7345	0.0711452		144.769	99.4952	-0.000451
	146.389	94.7298	0.0713206		144.853	99.4959	-0.00053
	146.475	94.7306	0.0714332		144.936	99.4894	-0.00047
	146.557	94.7295	0.0714644		145.02	99.4901	-0.00043
	146.641	94.7184	0.0715871		145.104	99.4976	-0.000283
	146.726	94.7133	0.0717939		145.187	99.4948	-0.000186
	146.811	94.7104	0.0719904		145.274	99.4941	-8.55e-05
	146.895	94.7029	0.0721497		145.358	99.4867	-6.29e-05
	146.979	94.6896	0.0723339		145.441	99.4834	-0.000136
	147.066	94.6806	0.072579		145.526	99.4909	-0.000173
	147.15	94.678	0.072884		145.608	99.4832	-0.000241
	147.232	94.6718	0.0731246		145.693	99.4822	-0.000345
	147.317	94.6647	0.0734362		145.779	99.4906	-0.000496
	147.401	94.6638	0.0736789		145.86	99.4842	-0.000591
	147.484	94.6527	0.0739042		145.946	99.4755	-0.000653
	147.57	94.6484	0.0740905		146.03	99.475	-0.00073
	147.653	94.6375	0.0742035		146.116	99.4855	-0.000816
	147.738	94.6313	0.0742975		146.199	99.4933	-0.000896
	147.824	94.6261	0.0744793		146.286	99.4913	-0.000986
	147.908	94.6159	0.0746528		146.369	99.4891	-0.00103
	147.994	94.6131	0.0747757		146.455	99.4801	-0.00109
	148.075	94.6135	0.0750056		146.541	99.4844	-0.00111
	148.161	94.6095	0.0751523		146.624	99.4787	-0.00113
	148.246	94.5897	0.0752603		146.707	99.4858	-0.00105
	148.332	94.5776	0.0754785		146.792	99.4902	-0.000973
	148.415	94.5721	0.0755692		146.874	99.4907	-0.000936
	148.502	94.5639	0.0757309		146.96	99.4839	-0.000928
	148.584	94.5618	0.0759584		147.046	99.4777	-0.000915
	148.67	94.5643	0.0762211		147.129	99.4769	-0.000898
	148.754	94.5678	0.0763283		147.213	99.4854	-0.000832
	148.838	94.5718	0.0765859		147.3	99.4895	-0.000794
	148.922	94.5531	0.0768326		147.383	99.4863	-0.000847
	149.006	94.5483	0.0770256		147.466	99.4861	-0.000957
	149.091	94.5297	0.0771881		147.551	99.4931	-0.00104
	149.174	94.5221	0.0774476		147.635	99.4906	-0.00104
	149.257	94.5042	0.0777058		147.718	99.4945	-0.00108
	149.343	94.5068	0.0778696		147.803	99.5021	-0.00104
	149.427	94.4978	0.0780488		147.887	99.505	-0.00107
	149.512	94.487	0.0782161		147.974	99.488	-0.00111
	149.597	94.4877	0.0784353		148.057	99.485	-0.00117
	149.681	94.4775	0.0786374		148.142	99.4833	-0.00128
	149.766	94.466	0.0788802		148.225	99.4894	-0.00135
	149.851	94.4574	0.0792111		148.309	99.4936	-0.0014
	149.933	94.452	0.0795449		148.392	99.4888	-0.0014
	150.018	94.448	0.0797361		148.477	99.4891	-0.00135
	150.105	94.4339	0.0800457		148.562	99.4925	-0.00129
	150.187	94.4212	0.0802361		148.649	99.4973	-0.00112
	150.272	94.4246	0.0804872		148.732	99.4909	-0.00102
	150.358	94.4181	0.0807442		148.816	99.4955	-0.000926
	150.442	94.4187	0.0810232		148.898	99.5025	-0.000822
	150.525	94.4197	0.0813035		148.983	99.4995	-0.000801
	150.61	94.4016	0.0815316		149.069	99.4944	-0.000644
	150.696	94.3874	0.0816636		149.155	99.4897	-0.000514
	150.779	94.3869	0.0818509		149.238	99.4909	-0.000342
	150.865	94.3797	0.0819553		149.322	99.4971	-0.000254
	150.948	94.3686	0.0821271		149.407	99.4831	-0.000234
	151.032	94.361	0.0823557		149.493	99.4892	-0.000207
	151.117	94.3586	0.0825646		149.576	99.493	-0.00022
	151.201	94.3532	0.0827031		149.661	99.4961	-0.000242
	151.285	94.3479	0.0828187		149.744	99.5016	-0.000225
	151.371	94.3394	0.0829967		149.828	99.501	-0.000188
	151.453	94.3359	0.083244		149.914	99.4981	-0.00018
	151.539	94.335	0.08341		149.998	99.4927	-0.000173
	151.624	94.3177	0.0834547		150.084	99.4779	-7.81e-05
	151.709	94.3111	0.0836456		150.166	99.4836	-0.000132
	151.792	94.3047	0.0838057		150.25	99.4842	-0.000131
	151.876	94.302	0.0839084		150.335	99.4955	-9.5e-05
	151.963	94.288	0.0840234		150.419	99.5039	-0.00016
	152.046	94.2734	0.0841625		150.501	99.5089	-0.00015
	152.133	94.2654	0.084354		150.589	99.5062	-0.000193
	152.217	94.2621	0.084547		150.673	99.5065	-0.00017
	152.302	94.2459	0.0847708		150.755	99.5117	-0.000147
	152.385	94.2461	0.0849891		150.838	99.5041	-0.000227
	152.472	94.2369	0.0851796		150.925	99.5045	-0.000315
	152.556	94.2316	0.0853636		151.01	99.5014	-0.000308
	152.642	94.2346	0.0854923		151.093	99.4965	-0.000294
	152.724	94.2295	0.0856071		151.177	99.499	-0.000299
	152.808	94.2144	0.0858428		151.263	99.5026	-0.000453
	152.893	94.2084	0.0860306		151.348	99.5009	-0.00054
	152.978	94.2016	0.086266		151.433	99.4959	-0.000561
	153.062	94.1854	0.0864675		151.517	99.4914	-0.0005
	153.147	94.18	0.0866334		151.601	99.4974	-0.000591
	153.231	94.1741	0.0867518		151.685	99.4867	-0.000542
	153.314	94.1554	0.0869636		151.769	99.482	-0.000528
	153.401	94.1563	0.0872635		151.855	99.4785	-0.000487
	153.486	94.147	0.0875031		151.937	99.4839	-0.000531
	153.569	94.1353	0.0877628		152.022	99.4808	-0.000508
	153.653	94.119	0.0880656		152.105	99.492	-0.000467
	153.737	94.131	0.0882934		152.192	99.483	-0.000496
	153.822	94.117	0.088414		152.275	99.4836	-0.000448
	153.906	94.1065	0.0884248		152.36	99.4864	-0.000414
	153.99	94.0957	0.0885202		152.446	99.4911	-0.00041
	154.074	94.0923	0.0885194		152.528	99.4946	-0.000446
	154.16	94.0789	0.0886531		152.614	99.497	-0.000618
	154.244	94.0748	0.0888339		152.699	99.4964	-0.000686
	154.33	94.065	0.0890897		152.783	99.4923	-0.000721
	154.412	94.0595	0.0892101		152.867	99.4968	-0.000843
	154.498	94.0528	0.0892819		152.951	99.4961	-0.0011
	154.583	94.0418	0.0895466		153.036	99.5014	-0.00115
	154.667	94.031	0.0896892		153.121	99.5083	-0.00115
	154.75	94.0197	0.089876		153.205	99.5136	-0.00109
	154.837	94.0046	0.090021		153.29	99.5086	-0.00103
	154.921	93.9933	0.0901813		153.372	99.5005	-0.00105
	155.003	93.9949	0.0903811		153.456	99.4971	-0.00096
	155.088	93.9814	0.0904816		153.541	99.493	-0.000929
	155.172	93.9816	0.0906544		153.626	99.489	-0.000884
	155.257	93.9708	0.0908749		153.712	99.4954	-0.00088
	155.341	93.9591	0.0910288		153.794	99.4918	-0.000852
	155.429	93.9525	0.0912187		153.88	99.4928	-0.000875
	155.512	93.9441	0.0913882		153.964	99.4914	-0.000986
	155.597	93.9398	0.0914229		154.048	99.4831	-0.0011
	155.682	93.9442	0.0914755		154.131	99.4827	-0.0011
	155.765	93.9384	0.0916273		154.217	99.4748	-0.00107
	155.851	93.9388	0.091842		154.301	99.4691	-0.000984
	155.936	93.9295	0.0919202		154.385	99.4745	-0.00105
	156.02	93.9126	0.0919863		154.471	99.4754	-0.00103
	156.104	93.8991	0.0920796		154.554	99.4785	-0.000959
	156.188	93.8912	0.0921517		154.639	99.4841	-0.000909
	156.273	93.8875	0.0921794		154.725	99.4835	-0.000868
	156.357	93.8825	0.092274		154.808	99.4817	-0.000966
	156.441	93.8697	0.0923194		154.892	99.4797	-0.00102
	156.525	93.8644	0.0924178		154.977	99.4864	-0.00108
	156.611	93.8663	0.0924159		155.061	99.4801	-0.00119
	156.693	93.8489	0.0925565		155.145	99.4888	-0.00115
	156.779	93.8403	0.0926063		155.231	99.4881	-0.00112
	156.866	93.8355	0.0927302		155.315	99.4784	-0.00112
	156.947	93.825	0.0928061		155.4	99.4921	-0.00107
	157.033	93.8178	0.0928987		155.487	99.4968	-0.00101
	157.12	93.8083	0.0930878		155.57	99.4967	-0.00115
	157.203	93.7968	0.0932766		155.656	99.4932	-0.00134
	157.288	93.7817	0.093437		155.74	99.4969	-0.00144
	157.374	93.7741	0.0936406		155.825	99.5014	-0.00158
	157.459	93.7617	0.0937649		155.909	99.5053	-0.00163
	157.542	93.7573	0.0938956		155.993	99.5037	-0.00168
	157.628	93.7526	0.0940267		156.079	99.5089	-0.00178
	157.714	93.753	0.0941733		156.162	99.5075	-0.00167
	157.798	93.7346	0.0942556		156.246	99.5166	-0.00162
	157.883	93.7242	0.0943639		156.331	99.5137	-0.00162
	157.968	93.7135	0.0944098		156.416	99.5029	-0.0017
	158.05	93.7083	0.0944505		156.501	99.4961	-0.00175
	158.137	93.7002	0.09452		156.585	99.5082	-0.00167
	158.22	93.6887	0.094632		156.669	99.5038	-0.00162
	158.303	93.6771	0.0946195		156.752	99.504	-0.00152
	158.389	93.662	0.094813		156.84	99.4955	-0.00143
	158.473	93.6566	0.0949377		156.922	99.4984	-0.00126
	158.556	93.6507	0.0950295		157.006	99.4947	-0.00115
	158.641	93.6378	0.0951164		157.09	99.4953	-0.000937
	158.727	93.6313	0.0953638		157.178	99.5109	-0.000833
	158.812	93.6315	0.0954491		157.262	99.5041	-0.000738
	158.897	93.624	0.0955318		157.346	99.4965	-0.000691
	158.979	93.6158	0.0955657		157.431	99.4976	-0.000578
	159.062	93.6136	0.0956797		157.517	99.506	-0.00043
	159.15	93.6017	0.0957786		157.601	99.52	-0.000431
	159.234	93.5823	0.0958369		157.685	99.5177	-0.000442
	159.317	93.5739	0.0959213		157.769	99.513	-0.000387
	159.402	93.5722	0.0960112		157.856	99.5148	-0.00037
	159.486	93.5735	0.0961356		157.942	99.5212	-0.000316
	159.572	93.5526	0.0962091		158.025	99.5147	-0.000304
	159.658	93.5448	0.0963812		158.11	99.5093	-0.00031
	159.742	93.5311	0.0965387		158.194	99.5037	-0.000437
	159.827	93.5284	0.0966457		158.279	99.4987	-0.000586
	159.913	93.5234	0.0967561		158.364	99.5001	-0.000714
	159.995	93.5119	0.0969622		158.45	99.4907	-0.000744
	160.08	93.5079	0.0970957		158.532	99.495	-0.000834
	160.165	93.4957	0.0973062		158.618	99.4947	-0.000894
	160.252	93.4901	0.0973999		158.701	99.4922	-0.000857
	160.334	93.4828	0.0975222		158.785	99.4943	-0.000882
	160.419	93.4722	0.097658		158.87	99.5012	-0.000805
	160.506	93.4611	0.0977527		158.954	99.5067	-0.000729
	160.591	93.4541	0.097852		159.039	99.5096	-0.000771
	160.673	93.4503	0.0979722		159.122	99.5016	-0.000667
	160.758	93.4426	0.0979706		159.208	99.4992	-0.000598
	160.843	93.4213	0.0979656		159.296	99.4932	-0.000358
	160.928	93.4194	0.0979682		159.379	99.4969	-0.000166
	161.013	93.4191	0.0979526		159.463	99.5013	-0.00013
	161.095	93.4143	0.0979586		159.547	99.4976	-2.72e-05
	161.182	93.406	0.0980397		159.631	99.4952	4.08e-05
	161.265	93.4022	0.0981063		159.714	99.4936	5.15e-05
	161.35	93.385	0.0981147		159.801	99.5038	0.000128
	161.436	93.3804	0.0980529		159.883	99.5026	0.000209
	161.52	93.3674	0.0980168		159.969	99.5022	0.000431
	161.603	93.3581	0.0980032		160.054	99.5068	0.000586
	161.689	93.3401	0.0979108		160.139	99.5073	0.000767
	161.773	93.3382	0.097887		160.224	99.5061	0.000925
	161.857	93.3255	0.0978098		160.308	99.5138	0.000908
	161.942	93.3128	0.0977353		160.394	99.5064	0.00103073
	162.028	93.3022	0.0976557		160.477	99.4933	0.00107311
	162.113	93.2879	0.0975509		160.562	99.5044	0.00106033
	162.196	93.2794	0.0974319		160.646	99.5168	0.00107623
	162.28	93.266	0.097319		160.733	99.5155	0.000916
	162.365	93.2606	0.0972469		160.817	99.5108	0.000896
	162.451	93.2554	0.0971925		160.903	99.5054	0.000928
	162.535	93.2492	0.09727		160.987	99.5024	0.000837
	162.621	93.2447	0.0972852		161.071	99.5068	0.000792
	162.706	93.2273	0.0972516		161.156	99.4907	0.000733
	162.792	93.2146	0.0970725		161.241	99.4893	0.000755
	162.874	93.2081	0.09705		161.327	99.4908	0.000631
	162.96	93.207	0.0968921		161.413	99.4988	0.000571
	163.044	93.1973	0.09687		161.497	99.502	0.00048
	163.129	93.1937	0.0967784		161.581	99.4962	0.00057
	163.212	93.1812	0.0966483		161.664	99.4877	0.000447
	163.296	93.1787	0.0965341		161.75	99.4833	0.000443
	163.381	93.1629	0.096439		161.832	99.4874	0.000373
	163.467	93.1503	0.0964496		161.918	99.4853	0.000271
	163.552	93.1422	0.0963889		162.002	99.4864	0.000219
	163.636	93.1341	0.0963036		162.088	99.4819	0.000237
	163.72	93.1244	0.0962551		162.175	99.4784	0.00038
	163.805	93.113	0.0962279		162.257	99.4845	0.000355
	163.891	93.1058	0.0962152		162.344	99.4944	0.000362
	163.975	93.1052	0.09612		162.427	99.4918	0.00041
	164.06	93.096	0.0960023		162.511	99.4836	0.00042
	164.145	93.0821	0.0957859		162.595	99.4935	0.000491
	164.227	93.0821	0.0955535		162.679	99.4971	0.000548
	164.315	93.0701	0.0953708		162.766	99.4897	0.000534
	164.398	93.0619	0.0952106		162.849	99.4961	0.000458
	164.484	93.0477	0.0949019		162.936	99.491	0.000457
	164.569	93.0395	0.0944469		163.021	99.4958	0.000449
	164.653	93.021	0.0941349		163.105	99.4981	0.000423
	164.735	93.01	0.0939036		163.189	99.5085	0.000406
	164.82	93.0058	0.0937689		163.275	99.5084	0.000323
	164.905	93.0039	0.0935513		163.358	99.5067	0.000321
	164.989	92.9956	0.093279		163.443	99.501	0.000239
	165.072	92.9842	0.0931043		163.527	99.5069	0.000353
	165.158	92.9734	0.0928337		163.611	99.5088	0.000415
	165.243	92.9683	0.0925864		163.694	99.506	0.000359
	165.329	92.9582	0.0922786		163.781	99.5045	0.000363
	165.412	92.9516	0.0919514		163.865	99.4961	0.000322
	165.498	92.9467	0.0915742		163.951	99.4904	0.000277
	165.583	92.9416	0.091296		164.034	99.4981	0.00024
	165.665	92.9344	0.091065		164.119	99.4936	0.000107
	165.75	92.9294	0.0908437		164.204	99.4928	4.81e-05
	165.834	92.9248	0.0905576		164.289	99.4781	4.49e-05
	165.92	92.9076	0.0903813		164.373	99.4843	0.000169
	166.007	92.8927	0.0902092		164.459	99.5005	0.00015
	166.092	92.8846	0.0899795		164.543	99.5015	0.00017
	166.175	92.8729	0.0896722		164.627	99.5057	0.000127
	166.259	92.8663	0.0894117		164.714	99.5086	0.000174
	166.344	92.8622	0.0890275		164.801	99.5026	0.000324
	166.427	92.8581	0.0887855		164.88	99.5003	0.000258
	166.512	92.8546	0.0883344		164.967	99.489	0.000292
	166.597	92.848	0.0879455		165.053	99.4816	0.000261
	166.683	92.8346	0.0874951		165.137	99.4851	0.000224
	166.768	92.8239	0.0872187		165.221	99.4805	0.000184
	166.852	92.8228	0.0869797		165.304	99.4929	0.000116
	166.936	92.8126	0.0866422		165.389	99.4998	2.11e-05
	167.023	92.8063	0.0864011		165.475	99.5015	-3.8e-05
	167.107	92.8001	0.0861301		165.56	99.5034	4.2e-05
	167.191	92.7937	0.0859006		165.646	99.5053	6.54e-05
	167.275	92.7854	0.0856499		165.729	99.5187	9.58e-05
	167.359	92.7793	0.0853948		165.815	99.5152	-6.54e-05
	167.445	92.7678	0.0850459		165.899	99.5053	-0.000157
	167.53	92.7476	0.08471		165.983	99.509	-0.000286
	167.615	92.739	0.0844229		166.066	99.51	-0.000306
	167.698	92.7361	0.08403		166.153	99.5063	-0.000394
	167.783	92.7343	0.0836125		166.239	99.5012	-0.000458
	167.869	92.718	0.0833168		166.323	99.5045	-0.000465
	167.954	92.7231	0.0830287		166.407	99.4958	-0.000553
	168.037	92.7093	0.0826985		166.492	99.5029	-0.000559
	168.123	92.7034	0.0824105		166.575	99.4988	-0.000607
	168.206	92.6988	0.0819784		166.659	99.5068	-0.000608
	168.292	92.6917	0.081578		166.744	99.5015	-0.000604
	168.376	92.6823	0.0811145		166.829	99.5018	-0.000494
	168.462	92.6689	0.080793		166.915	99.515	-0.000514
	168.545	92.665	0.0804174		166.999	99.512	-0.000509
	168.63	92.657	0.0799867		167.083	99.5073	-0.000448
	168.715	92.6498	0.0796901		167.168	99.4986	-0.000411
	168.799	92.6427	0.0793272		167.254	99.4935	-0.000352
	168.883	92.6247	0.0790081		167.337	99.49	-0.000333
	168.968	92.6196	0.0787486		167.423	99.4919	-0.000279
	169.051	92.6187	0.0785395		167.51	99.5003	-0.000288
	169.137	92.6174	0.0779638		167.593	99.4964	-0.000229
	169.222	92.6121	0.0777724		167.676	99.4811	-0.000209
	169.306	92.6101	0.0774037		167.761	99.4797	-0.000236
	169.391	92.606	0.07706		167.845	99.4916	-0.000149
	169.476	92.6155	0.0766968		167.932	99.4907	-0.000102
	169.561	92.6169	0.0763373		168.014	99.481	-6.22e-05
	169.645	92.6106	0.0758819		168.102	99.4815	-0.000105
	169.73	92.591	0.0755218		168.187	99.4832	-7.53e-05
	169.814	92.5743	0.0752548		168.27	99.4939	-9.08e-05
	169.897	92.5681	0.0749841		168.354	99.4962	-8.79e-05
	169.983	92.5625	0.0745837		168.439	99.5006	-0.000203
	170.068	92.5493	0.0741999		168.522	99.4923	-0.000197
	170.153	92.544	0.0738161		168.608	99.4898	-0.000258
	170.237	92.5394	0.0734742		168.694	99.5003	-0.000333
	170.32	92.5381	0.073117		168.778	99.5023	-0.000343
	170.406	92.5336	0.072782		168.862	99.5098	-0.000242
	170.49	92.5346	0.0723798		168.946	99.5102	-0.000239
	170.574	92.5233	0.0722361		169.031	99.505	-0.000121
	170.66	92.5091	0.0716839		169.115	99.506	-0.000116
	170.747	92.4932	0.0712533		169.199	99.5055	9.51e-06
	170.83	92.4821	0.0707986		169.284	99.4989	-2.25e-05
	170.912	92.4756	0.0703167		169.367	99.4888	9.27e-05
	170.999	92.4661	0.069873		169.452	99.4988	0.000328
	171.083	92.4575	0.0694798		169.537	99.4926	0.000363
	171.167	92.4552	0.0690529		169.622	99.4993	0.000338
	171.25	92.4462	0.068876		169.707	99.4945	0.000301
	171.335	92.444	0.0684836		169.793	99.487	0.000247
	171.419	92.4318	0.0680728		169.876	99.4965	0.000209
	171.506	92.4407	0.0673356		169.961	99.4906	0.000209
	171.591	92.4378	0.0669211		170.047	99.4979	0.000226
	171.674	92.4368	0.0665264		170.131	99.4975	0.000442
	171.761	92.4256	0.0661346		170.216	99.4961	0.000531
	171.846	92.403	0.0657367		170.302	99.5037	0.000777
	171.93	92.4023	0.0653054		170.387	99.4992	0.00089
	172.015	92.3901	0.0649498		170.472	99.4933	0.000948
	172.102	92.3834	0.0645685		170.558	99.4944	0.00101577
	172.182	92.3778	0.0643755		170.639	99.4864	0.00103042
	172.266	92.3715	0.0637911		170.725	99.4875	0.00124131
	172.353	92.3715	0.0633883		170.811	99.4978	0.00124661
	172.438	92.3781	0.0631274		170.893	99.4971	0.00121862
	172.524	92.3743	0.0624973		170.979	99.5048	0.00125318
	172.608	92.3632	0.0623048		171.064	99.5021	0.00136776
	172.693	92.3581	0.0618119		171.148	99.4956	0.00143807
	172.777	92.362	0.061603		171.23	99.5052	0.00151746
	172.861	92.3518	0.0612256		171.315	99.5057	0.00160936
	172.947	92.345	0.0609014		171.4	99.5184	0.00162206
	173.032	92.3355	0.0605244		171.487	99.5091	0.00173582
	173.116	92.3258	0.0601765		171.571	99.5033	0.00173017
	173.199	92.328	0.0599853		171.653	99.4963	0.00172126
	173.285	92.3291	0.0596446		171.738	99.4991	0.00162031
	173.373	92.3244	0.0591168		171.823	99.4952	0.0016
	173.456	92.3081	0.058692		171.909	99.5026	0.00168849
	173.541	92.3075	0.0582855		171.991	99.5068	0.00158316
	173.628	92.3105	0.0579004		172.078	99.4993	0.00148884
	173.71	92.2932	0.0575191		172.161	99.5007	0.00150664
	173.796	92.2891	0.057126		172.246	99.5058	0.00163128
	173.881	92.2827	0.0567112		172.331	99.5125	0.00176826
	173.967	92.2725	0.0564352		172.417	99.5006	0.00192352
	174.052	92.2673	0.0560598		172.503	99.4995	0.00203937
	174.135	92.2691	0.0558648		172.588	99.5056	0.00207531
	174.22	92.2491	0.0555174		172.674	99.5045	0.00202803
	174.305	92.247	0.0550817		172.758	99.5021	0.00210982
	174.39	92.2432	0.0546884		172.844	99.4988	0.00225587
	174.473	92.2382	0.0543673		172.93	99.4931	0.00235216
	174.557	92.2379	0.0539736		173.013	99.4979	0.00238276
	174.643	92.2414	0.0535108		173.097	99.506	0.00251587
	174.726	92.2381	0.052964		173.181	99.5053	0.00258912
	174.811	92.2288	0.0524356		173.268	99.499	0.00277121
	174.896	92.2213	0.0520122		173.351	99.493	0.00288213
	174.981	92.2234	0.0515615		173.437	99.5015	0.00305459
	175.065	92.2184	0.0511262		173.518	99.5011	0.00308367
	175.15	92.2156	0.0507705		173.603	99.5036	0.00311887
	175.232	92.2113	0.0504168		173.687	99.5028	0.00318861
	175.319	92.2046	0.0500636		173.773	99.4979	0.0032069
	175.403	92.1986	0.04966		173.859	99.4799	0.00322541
	175.488	92.2013	0.0493343		173.941	99.4875	0.00323671
	175.577	92.1898	0.04862		174.025	99.4881	0.00323012
	175.659	92.1845	0.0484387		174.111	99.4912	0.00325544
	175.742	92.1866	0.0480514		174.198	99.4833	0.0033308
	175.827	92.1871	0.0477191		174.281	99.49	0.00326435
	175.912	92.1806	0.0474185		174.367	99.4917	0.00334367
	175.997	92.1759	0.0470702		174.45	99.4882	0.00348482
	176.08	92.1726	0.0467722		174.534	99.4895	0.00358926
	176.165	92.1713	0.046461		174.619	99.497	0.00380692
	176.251	92.1723	0.0460802		174.704	99.4994	0.00382697
	176.336	92.1679	0.0458449		174.79	99.4966	0.00385657
	176.42	92.1644	0.0456521		174.874	99.4978	0.00400912
	176.505	92.1683	0.0455975		174.96	99.4915	0.00401181
	176.589	92.1561	0.0453329		175.042	99.4941	0.00411991
	176.674	92.1419	0.0450232		175.128	99.4826	0.00412327
	176.76	92.1361	0.0447158		175.213	99.4856	0.00414981
	176.845	92.1378	0.0443335		175.298	99.4805	0.0041981
	176.928	92.1336	0.0441465		175.381	99.4836	0.00407723
	177.014	92.1239	0.0439139		175.464	99.4848	0.00410014
	177.099	92.1193	0.0437262		175.55	99.4831	0.00417231
	177.183	92.1093	0.0434425		175.636	99.4873	0.00418905
	177.266	92.1125	0.0432803		175.72	99.4724	0.00436593
	177.353	92.109	0.043067		175.807	99.4721	0.00453309
	177.438	92.1069	0.04272		175.89	99.4734	0.00459905
	177.522	92.1023	0.0425844		175.974	99.4788	0.00474053
	177.608	92.1027	0.0421023		176.058	99.4694	0.00472367
	177.691	92.0955	0.0419337		176.143	99.4664	0.00477909
	177.776	92.0784	0.0416689		176.23	99.4648	0.00487475
	177.859	92.0774	0.0412549		176.314	99.4685	0.00485697
	177.944	92.0831	0.0409239		176.4	99.4718	0.00489982
	178.028	92.0756	0.0406383		176.485	99.4737	0.00479132
	178.115	92.0734	0.0404706		176.569	99.4787	0.00472652
	178.2	92.0722	0.0401567		176.654	99.4922	0.00477322
	178.285	92.0618	0.03997		176.74	99.4984	0.00484444
	178.367	92.0619	0.0399271		176.823	99.4885	0.004901
	178.453	92.064	0.0396326		176.907	99.4842	0.00501288
	178.539	92.0688	0.0394605		176.99	99.4887	0.005117
	178.622	92.0641	0.0392947		177.076	99.4897	0.00509901
	178.707	92.0607	0.0390245		177.159	99.4786	0.00505513
	178.791	92.0588	0.0388501		177.242	99.4675	0.00514767
	178.876	92.0537	0.0386641		177.325	99.4636	0.00516071
	178.962	92.0459	0.0384844		177.412	99.4638	0.00510206
	179.044	92.0383	0.0382903		177.497	99.4704	0.00512374
	179.131	92.0394	0.0381089		177.581	99.472	0.00514268
	179.214	92.0355	0.0378476		177.67	99.4775	0.00517104
	179.299	92.0435	0.0377351		177.751	99.4808	0.00521431
	179.383	92.0377	0.0376096		177.839	99.4834	0.00532919
	179.468	92.0304	0.0374475		177.923	99.4773	0.00539817
	179.553	92.0213	0.0372935		178.006	99.4772	0.00550664
	179.638	92.0149	0.0370433		178.09	99.4758	0.0055747
	179.724	92.0125	0.0367697		178.174	99.4825	0.00540992
	179.806	92.0154	0.0365875		178.261	99.4777	0.00519912
	179.892	92.014	0.0363236		178.346	99.4732	0.00508145
	179.976	92.0154	0.036201		178.432	99.4636	0.00509034
	180.062	92.0087	0.0360091		178.515	99.4658	0.00507557
	180.144	92.0023	0.0357737		178.603	99.4704	0.0050789
	180.228	91.9974	0.0355458		178.686	99.4808	0.00507946
	180.314	91.9941	0.035308		178.77	99.4804	0.00503659
	180.399	91.9929	0.0350567		178.856	99.4814	0.00488542
	180.482	91.9836	0.0348574		178.939	99.4752	0.00488292
	180.566	91.9816	0.0345785		179.021	99.4706	0.00490666
	180.651	91.9801	0.0343165		179.106	99.4703	0.00492771
	180.736	91.9746	0.0340973		179.191	99.4626	0.00494884
	180.821	91.9712	0.033814		179.275	99.4719	0.00508607
	180.905	91.9693	0.033551		179.362	99.4702	0.00518597
	180.99	91.9719	0.0332683		179.446	99.4609	0.00517905
	181.074	91.968	0.0330735		179.531	99.4554	0.00516561
	181.159	91.9715	0.0328241		179.615	99.4491	0.00522456
	181.244	91.9597	0.0325848		179.701	99.4583	0.00528345
	181.328	91.9547	0.0322982		179.787	99.4624	0.00522984
	181.412	91.9439	0.0319682		179.871	99.463	0.00521579
	181.497	91.9454	0.0316809		179.953	99.467	0.00521822
	181.581	91.9419	0.0312515		180.041	99.4666	0.00523145
	181.666	91.944	0.0309377		180.127	99.4702	0.00514483
	181.751	91.9351	0.0306918		180.213	99.4689	0.00517878
	181.835	91.9354	0.0304699		180.295	99.4706	0.00514171
	181.92	91.932	0.0302938		180.38	99.48	0.00515191
	182.004	91.9258	0.0300171		180.464	99.4704	0.00510328
	182.089	91.9226	0.0298052		180.548	99.4663	0.00509744
	182.174	91.9217	0.0295852		180.633	99.4655	0.00508982
	182.258	91.9263	0.0294437		180.718	99.4557	0.00502761
	182.343	91.9272	0.0293318		180.802	99.4559	0.00510337
	182.427	91.9245	0.0291964		180.886	99.4562	0.00512553
	182.51	91.9218	0.0290068		180.971	99.4518	0.00523741
	182.594	91.9206	0.0288552		181.055	99.4578	0.00516285
	182.678	91.9211	0.0286285		181.139	99.4516	0.00508982
	182.764	91.9192	0.0283691		181.224	99.455	0.00511736
	182.849	91.9232	0.0282969		181.309	99.4593	0.00520213
	182.934	91.9189	0.0281585		181.393	99.4605	0.00525445
	183.019	91.9103	0.027989		181.478	99.4592	0.00529722
	183.103	91.8924	0.027821		181.561	99.4602	0.005316
	183.189	91.8927	0.0276656		181.647	99.4542	0.00537764
	183.271	91.8857	0.0275145		181.732	99.4516	0.00533079
	183.357	91.8803	0.0273571		181.815	99.4453	0.00511663
	183.44	91.8801	0.0272505		181.9	99.4464	0.00492885
	183.524	91.8784	0.0270702		181.987	99.4416	0.00481651
	183.611	91.8755	0.026798		182.07	99.4436	0.0047235
	183.692	91.8706	0.0265566		182.154	99.4559	0.0045252
	183.778	91.8687	0.026341		182.24	99.4474	0.00440687
	183.864	91.8668	0.0260942		182.323	99.4497	0.00435224
	183.947	91.8621	0.0259109		182.407	99.4458	0.00430044
	184.032	91.866	0.0257673		182.492	99.4453	0.00435996
	184.117	91.8696	0.025677		182.576	99.4495	0.00436765
	184.201	91.8654	0.0255889		182.662	99.4438	0.00433877
	184.285	91.8613	0.0255715		182.745	99.4386	0.00433508
	184.37	91.858	0.0253734		182.829	99.4281	0.00426141
	184.454	91.8587	0.0252386		182.913	99.4277	0.00418925
	184.538	91.8586	0.0251201		182.997	99.4306	0.00409805
	184.624	91.87	0.0250264		183.084	99.4347	0.00402982
	184.709	91.8709	0.0249378		183.167	99.4536	0.00398802
	184.792	91.8533	0.0248906		183.251	99.4654	0.00384632
	184.878	91.8587	0.0247595		183.336	99.4636	0.00367498
	184.963	91.8496	0.0246621		183.424	99.459	0.00356784
	185.046	91.8449	0.0244746		183.508	99.4506	0.00357229
	185.13	91.849	0.0243066		183.594	99.4408	0.00357236
	185.214	91.8474	0.0241288		183.676	99.442	0.00357222
	185.297	91.8451	0.0240215		183.76	99.44	0.00346723
	185.381	91.8466	0.023916		183.845	99.4463	0.00337429
	185.466	91.8457	0.0237227		183.93	99.4559	0.00324877
	185.552	91.8429	0.0236724		184.015	99.4496	0.00323649
	185.636	91.845	0.0235457		184.098	99.4478	0.00350757
	185.721	91.8444	0.023388		184.184	99.4395	0.00365251
	185.807	91.8482	0.0232613		184.266	99.4331	0.00385531
	185.888	91.8396	0.0231864		184.352	99.4277	0.00381474
	185.974	91.8403	0.0231228		184.435	99.4326	0.00365654
	186.058	91.8287	0.0230214		184.521	99.44	0.00356588
	186.143	91.8304	0.0229116		184.604	99.4379	0.00343873
	186.225	91.8288	0.0227206		184.691	99.4291	0.0034117
	186.313	91.8265	0.0225388		184.775	99.4331	0.00325861
	186.396	91.8309	0.0223383		184.861	99.434	0.0030486
	186.481	91.8295	0.022234		184.945	99.427	0.00297826
	186.565	91.8349	0.0221392		185.029	99.4293	0.00291709
	186.649	91.8245	0.0221069		185.113	99.4327	0.00279175
	186.734	91.82	0.0219855		185.197	99.4339	0.00275802
	186.82	91.8208	0.0218973		185.282	99.4363	0.00262845
	186.902	91.8075	0.0217735		185.366	99.4383	0.00255731
	186.986	91.8107	0.0216636		185.45	99.4439	0.00235605
	187.071	91.8088	0.0216116		185.536	99.4383	0.00224421
	187.157	91.8059	0.0215398		185.619	99.4402	0.00214598
	187.239	91.8054	0.0215457		185.704	99.4345	0.00196856
	187.324	91.7933	0.0214578		185.787	99.4302	0.00187298
	187.407	91.7892	0.0213616		185.871	99.4367	0.00177568
	187.493	91.7919	0.021313		185.954	99.4289	0.0016982
	187.576	91.7896	0.0212094		186.038	99.4353	0.00179133
	187.662	91.7915	0.0210246		186.126	99.4477	0.00175298
	187.746	91.7934	0.0208967		186.208	99.4441	0.00176068
	187.829	91.783	0.0207818		186.294	99.4387	0.0018113
	187.916	91.7906	0.0206212		186.379	99.4379	0.00184041
	187.999	91.7848	0.0205604		186.464	99.4353	0.00184109
	188.085	91.7856	0.0204288		186.549	99.4375	0.00179594
	188.168	91.7848	0.0203838		186.634	99.4347	0.00173059
	188.252	91.7755	0.0203486		186.719	99.434	0.00166596
	188.338	91.7809	0.0203434		186.802	99.4406	0.00164468
	188.423	91.7751	0.0203249		186.886	99.448	0.00167199
	188.508	91.7791	0.0202618		186.973	99.4502	0.0016462
	188.59	91.783	0.0202163		187.056	99.4439	0.0017113
	188.676	91.7813	0.0201606		187.142	99.4464	0.00185567
	188.761	91.7768	0.0201134		187.226	99.4431	0.00172796
	188.845	91.7768	0.0201141		187.31	99.4438	0.00165602
	188.929	91.7675	0.0201134		187.394	99.449	0.00167004
	189.015	91.7594	0.0201095		187.48	99.4415	0.00186719
	189.098	91.7555	0.0201067		187.564	99.4372	0.00201115
	189.183	91.7489	0.0201262		187.648	99.4407	0.00202584
	189.266	91.7398	0.0201479		187.732	99.4345	0.00200943
	189.351	91.7472	0.0201294		187.818	99.4375	0.00199261
	189.433	91.741	0.0201755		187.902	99.4321	0.00202059
	189.519	91.7361	0.0201543		187.987	99.4374	0.00219692
	189.603	91.7337	0.0201729		188.07	99.4364	0.00232851
	189.686	91.7362	0.0200735		188.154	99.4372	0.0024298
	189.771	91.7324	0.0199277		188.24	99.4394	0.00240917
	189.857	91.7366	0.0199101		188.325	99.4463	0.00235343
	189.941	91.7322	0.0198216		188.408	99.4421	0.00229387
	190.024	91.7352	0.0197701		188.493	99.4375	0.00218357
	190.108	91.7338	0.019732		188.576	99.4362	0.00203051
	190.194	91.7376	0.0196039		188.662	99.4356	0.00221133
	190.279	91.7312	0.0195571		188.746	99.4367	0.00233121
	190.363	91.7275	0.0194541		188.831	99.4355	0.00252201
	190.447	91.7337	0.019353		188.918	99.4349	0.00265549
	190.531	91.7218	0.0192283		189	99.4276	0.00258739
	190.616	91.7261	0.0191079		189.084	99.3933	0.00254379
	190.7	91.7287	0.0190447		189.167	99.3876	0.00237683
	190.785	91.7284	0.0190513		189.254	99.3884	0.00219291
	190.868	91.7216	0.0189286		189.339	99.4062	0.0021654
	190.952	91.7184	0.0188979		189.423	99.4252	0.00216857
	191.04	91.7143	0.0187872		189.508	99.4316	0.00214164
	191.126	91.7164	0.018712		189.591	99.4421	0.002082
	191.209	91.7166	0.0186455		189.677	99.4454	0.00202209
	191.291	91.7206	0.0185678		189.761	99.455	0.00206294
	191.376	91.7245	0.0184872		189.845	99.4636	0.0021123
	191.462	91.7237	0.018323		189.929	99.4526	0.00208333
	191.544	91.7189	0.0182306		190.016	99.4404	0.00212908
	191.628	91.7096	0.0180668		190.099	99.4457	0.00220872
	191.713	91.7086	0.0178599		190.183	99.4317	0.00228186
	191.797	91.7097	0.0177711		190.266	99.4382	0.00233408
	191.881	91.7123	0.0176225		190.352	99.4369	0.00232679
	191.965	91.7105	0.01755		190.436	99.4382	0.0023385
	192.051	91.7036	0.0174763		190.522	99.4339	0.00227187
	192.136	91.706	0.017402		190.607	99.4339	0.00229722
	192.219	91.6965	0.0173584		190.691	99.4395	0.0022914
	192.304	91.6991	0.0172167		190.776	99.4416	0.002385
	192.388	91.6975	0.0171815		190.859	99.4439	0.00259771
	192.472	91.6883	0.0171704		190.945	99.441	0.00262819
	192.557	91.6899	0.0171578		191.027	99.426	0.00276273
	192.642	91.7022	0.0171957		191.112	99.4258	0.00285407
	192.724	91.697	0.0172171		191.197	99.4272	0.00285432
	192.808	91.6941	0.017164		191.282	99.4222	0.0027815
	192.897	91.6932	0.0171647		191.366	99.4181	0.00274667
	192.979	91.6759	0.01706		191.451	99.4163	0.00271227
	193.061	91.6738	0.0169711		191.535	99.4224	0.00271997
	193.148	91.6785	0.0169201		191.618	99.4231	0.00264721
	193.233	91.6761	0.0168575		191.703	99.4282	0.00258239
	193.317	91.6722	0.0168468		191.79	99.425	0.00256765
	193.403	91.6752	0.0167589		191.874	99.4239	0.00255529
	193.486	91.6813	0.0167236		191.958	99.4273	0.00248527
	193.57	91.6801	0.0166889		192.042	99.4238	0.00238794
	193.655	91.679	0.016605		192.126	99.4155	0.00226097
	193.74	91.6806	0.0164501		192.21	99.4274	0.00209408
	193.825	91.675	0.0163498		192.298	99.4356	0.00192228
	193.908	91.6695	0.016165		192.38	99.4277	0.00176816
	193.994	91.6724	0.0160349		192.464	99.404	0.00161521
	194.079	91.6715	0.0159611		192.547	99.4007	0.00156782
	194.162	91.6607	0.0159536		192.633	99.4071	0.00155251
	194.245	91.6536	0.015977		192.717	99.4163	0.00150782
	194.33	91.6576	0.0160313		192.803	99.42	0.00139435
	194.413	91.6517	0.0160527		192.888	99.4287	0.00128263
	194.497	91.656	0.0160341		192.97	99.4171	0.00127749
	194.581	91.6552	0.0160432		193.056	99.4151	0.00136048
	194.667	91.6593	0.016044		193.139	99.4224	0.00136503
	194.752	91.6549	0.0160062		193.224	99.4285	0.00142102
	194.836	91.6517	0.0160097		193.31	99.4212	0.001436
	194.921	91.6515	0.0159189		193.393	99.4159	0.00136327
	195.005	91.6493	0.0159066		193.478	99.4185	0.00113048
	195.089	91.6509	0.0158373		193.562	99.4315	0.000979
	195.175	91.6598	0.0158117		193.647	99.4071	0.000877
	195.259	91.6498	0.0157487		193.73	99.4019	0.000861
	195.343	91.6543	0.015684		193.813	99.3947	0.000843
	195.426	91.6525	0.0156316		193.9	99.3953	0.000825
	195.51	91.6519	0.0154649		193.984	99.407	0.000709
	195.594	91.6542	0.0154472		194.069	99.412	0.000509
	195.68	91.6452	0.0154223		194.154	99.427	0.000549
	195.765	91.6304	0.0153458		194.239	99.442	0.000664
	195.847	91.6323	0.0152551		194.322	99.4343	0.000904
	195.932	91.626	0.0152464		194.406	99.4349	0.00107545
	196.015	91.6256	0.0152659		194.491	99.4389	0.00108663
	196.1	91.6313	0.0152548		194.575	99.4361	0.00111188
	196.185	91.6298	0.0152338		194.657	99.4322	0.00102551
	196.269	91.6285	0.0152539		194.743	99.4291	0.000934
	196.352	91.6296	0.0152084		194.829	99.4233	0.000863
	196.437	91.6366	0.0150991		194.913	99.4257	0.000686
	196.52	91.6315	0.0149395		194.998	99.4258	0.000575
	196.607	91.625	0.0147413		195.082	99.422	0.000604
	196.689	91.6347	0.0146906		195.168	99.4177	0.000488
	196.773	91.6272	0.0145797		195.253	99.4173	0.000481
	196.859	91.6233	0.0145259		195.337	99.4227	0.000365
	196.942	91.6234	0.0144788		195.421	99.4233	0.000239
	197.026	91.6202	0.0144304		195.506	99.4253	0.000175
	197.112	91.6175	0.014392		195.589	99.4206	0.000111
	197.196	91.6112	0.0143512		195.672	99.4188	8.26e-05
	197.28	91.6164	0.0143533		195.758	99.4098	2.33e-05
	197.363	91.6113	0.0143373		195.842	99.397	-0.000126
	197.447	91.6115	0.014248		195.925	99.4034	-0.000276
	197.533	91.6079	0.0142166		196.012	99.4036	-0.000468
	197.617	91.6	0.0142456		196.095	99.4092	-0.000525
	197.7	91.5959	0.0141626		196.18	99.4073	-0.000625
	197.785	91.5946	0.0141059		196.265	99.4148	-0.000717
	197.869	91.5971	0.0141236		196.347	99.4187	-0.000712
	197.952	91.6022	0.014052		196.432	99.4206	-0.000711
	198.037	91.6064	0.0141115		196.517	99.419	-0.000668
	198.122	91.6018	0.0141398		196.601	99.4248	-0.000681
	198.204	91.5947	0.0141077		196.686	99.4288	-0.000697
	198.289	91.5937	0.0140263		196.77	99.4291	-0.000735
	198.373	91.5958	0.0140423		196.854	99.4258	-0.000683
	198.456	91.5948	0.0140535		196.937	99.425	-0.000685
	198.541	91.5916	0.0140215		197.023	99.42	-0.000759
	198.625	91.5874	0.0139879		197.109	99.4287	-0.000854
	198.709	91.5948	0.0139582		197.19	99.4336	-0.000788
	198.794	91.5906	0.0139182		197.277	99.4396	-0.000809
	198.88	91.5965	0.0139262		197.361	99.4435	-0.000899
	198.963	91.5943	0.0139298		197.444	99.4375	-0.00101
	199.047	91.5932	0.0138805		197.529	99.4253	-0.000969
	199.131	91.5839	0.0138252		197.612	99.423	-0.000867
[truncated: 6,982 more rows]

## Sheet: Fig. S2
Temperatrue (°C) , 10 °C /min.	Heat flow (mW)	Temperatrue (°C) , 15 °C /min.	Heat flow (mW)	Temperatrue (°C) , 20 °C /min.	Heat flow (mW)	Temperatrue (°C) 25 °C /min.	Heat flow (mW)	Temperatrue (°C) 30 °C /min.	Heat flow (mW)
29.3808	-0.495433	29.5023	-0.575791	31.5654	-0.673345	33.347	-0.723542	36.1209	-0.771657
29.1599	-0.495891	29.1694	-0.571891	30.9155	-0.672361	32.4974	-0.722246	35.0783	-0.770094
28.9818	-0.496412	28.899	-0.568323	30.3745	-0.671395	31.7831	-0.720951	34.2015	-0.768547
28.8411	-0.496933	28.6839	-0.564866	29.9303	-0.670603	31.1887	-0.719636	33.4716	-0.76695
28.7331	-0.497422	28.5174	-0.561397	29.5712	-0.67006	30.6996	-0.718356	32.8708	-0.76537
28.6532	-0.497801	28.3933	-0.557655	29.2866	-0.66969	30.3022	-0.717108	32.3823	-0.763838
28.5972	-0.498196	28.3058	-0.553854	29.0664	-0.669465	29.9841	-0.716001	31.9908	-0.762305
28.5614	-0.498701	28.2496	-0.550318	28.9012	-0.669083	29.7333	-0.715051	31.6819	-0.760757
28.5422	-0.499285	28.2196	-0.547101	28.7826	-0.668523	29.5393	-0.71429	31.4422	-0.75924
28.5365	-0.499869	28.2114	-0.54398	28.7026	-0.668472	29.3923	-0.71373	31.2599	-0.757786
28.5415	-0.50058	28.2209	-0.541083	28.6542	-0.668688	29.2834	-0.7133	31.124	-0.756661
28.5546	-0.50147	28.2443	-0.538004	28.631	-0.669122	29.2046	-0.712888	31.0248	-0.755898
28.5738	-0.502852	28.2785	-0.536087	28.6272	-0.669743	29.1492	-0.712344	30.9536	-0.755449
28.5973	-0.503204	28.3207	-0.531496	28.6381	-0.670219	29.111	-0.71204	30.903	-0.755158
28.6235	-0.500046	28.3683	-0.518548	28.6593	-0.670933	29.0849	-0.711924	30.8667	-0.754693
28.6514	-0.4966	28.4196	-0.497324	28.6875	-0.670162	29.067	-0.712	30.8396	-0.754231
28.6802	-0.485285	28.4729	-0.473145	28.7199	-0.66268	29.054	-0.712294	30.8176	-0.75427
28.7094	-0.471309	28.5272	-0.441971	28.7545	-0.653281	29.0436	-0.712707	30.798	-0.75478
29.0088	-0.456909	28.5818	-0.409523	28.79	-0.634681	29.0347	-0.713485	30.779	-0.755592
29.1684	-0.441066	29.1403	-0.376217	29.2491	-0.614407	29.1347	-0.715069	30.649	-0.756742
29.328	-0.423979	29.4195	-0.343191	29.5085	-0.587513	29.2547	-0.71438	30.6791	-0.758307
29.4976	-0.405528	29.7088	-0.310511	29.7778	-0.557434	29.4246	-0.709818	30.8091	-0.759223
29.6672	-0.387759	29.988	-0.277553	30.067	-0.521686	29.6344	-0.699663	31.019	-0.757188
29.8368	-0.370103	30.2772	-0.243824	30.3561	-0.485478	29.874	-0.683711	31.2788	-0.748454
30.0064	-0.352861	30.5664	-0.210641	30.6652	-0.447574	30.1435	-0.65984	31.5884	-0.728356
30.176	-0.33578	30.8558	-0.180414	30.9843	-0.406761	30.4328	-0.631309	31.9478	-0.700893
30.3556	-0.317936	31.1351	-0.151829	31.3133	-0.363858	30.7321	-0.598542	32.3469	-0.663947
30.5252	-0.300326	31.4245	-0.124597	31.6524	-0.323635	31.0511	-0.557913	32.7559	-0.618445
30.7048	-0.282472	31.7039	-0.10006	32.0014	-0.281907	31.3802	-0.516437	33.1845	-0.559558
30.8744	-0.266744	31.9834	-0.077403	32.3505	-0.241894	31.7291	-0.469936	33.6331	-0.500706
31.054	-0.250884	32.2528	-0.054132	32.7096	-0.203568	32.078	-0.424649	34.1017	-0.439254
31.2237	-0.235965	32.5224	-0.033402	33.0687	-0.16551	32.437	-0.378456	34.5803	-0.377634
31.3934	-0.22116	32.802	-0.016177	33.4279	-0.12844	32.8159	-0.332134	35.0789	-0.315145
31.5631	-0.208926	33.0616	-0.000517	33.797	-0.091925	33.1949	-0.286695	35.5874	-0.252066
31.7228	-0.198767	33.3213	0.013819	34.1662	-0.056635	33.5838	-0.240731	36.106	-0.18956
31.8926	-0.188411	33.571	0.026868	34.5254	-0.021619	33.9827	-0.194226	36.6345	-0.126199
32.0524	-0.17898	33.8207	0.036627	34.8947	0.008964	34.3817	-0.14895	37.1631	-0.063499
32.2122	-0.169331	34.0705	0.045315	35.2541	0.037203	34.7807	-0.104336	37.7017	-0.005868
32.372	-0.161462	34.3204	0.053624	35.6134	0.065101	35.1897	-0.06149	38.2404	0.052453
32.5318	-0.154649	34.5702	0.059746	35.9728	0.093288	35.5987	-0.020655	38.779	0.111291
32.6817	-0.148288	34.8201	0.064373	36.3322	0.11911	36.0078	0.020022	39.3177	0.168172
32.8316	-0.143675	35.06	0.06874	36.6916	0.142208	36.4169	0.060384	39.8566	0.218452
32.9915	-0.139195	35.3099	0.071607	37.0312	0.161518	36.8259	0.10247	40.3954	0.267064
33.1314	-0.134609	35.5499	0.073789	37.3808	0.177645	37.235	0.139788	40.9344	0.311819
33.2813	-0.13132	35.7998	0.076388	37.7304	0.194597	37.6343	0.171001	41.4635	0.353042
33.4312	-0.128881	36.0498	0.078185	38.0601	0.210071	38.0336	0.200792	41.9925	0.393463
33.5712	-0.126483	36.2898	0.079236	38.3998	0.223666	38.4329	0.231213	42.5217	0.428115
33.7211	-0.124848	36.5498	0.079865	38.7395	0.233199	38.8423	0.258811	43.051	0.459064
33.8711	-0.124109	36.7897	0.080744	39.0694	0.241106	39.2317	0.282938	43.5603	0.490688
34.0211	-0.123417	37.0297	0.081497	39.3992	0.249278	39.6212	0.305271	44.0796	0.51887
34.1611	-0.122656	37.2797	0.081223	39.729	0.257057	40.0107	0.327346	44.5891	0.543037
34.3111	-0.122955	37.5297	0.080495	40.0689	0.262868	40.4003	0.345954	45.0985	0.56618
34.4611	-0.122987	37.7698	0.079822	40.3988	0.266305	40.7799	0.362717	45.598	0.58795
34.6011	-0.123028	38.0198	0.079157	40.7287	0.269758	41.1596	0.377614	46.0977	0.602551
34.7511	-0.122902	38.2698	0.078666	41.0586	0.273085	41.5392	0.391833	46.5974	0.616493
34.9011	-0.123075	38.5198	0.078082	41.3886	0.274409	41.9189	0.404828	47.0971	0.62898
35.0511	-0.123468	38.7698	0.077466	41.7186	0.275843	42.2987	0.41513	47.5969	0.639172
35.1911	-0.124011	39.0198	0.076773	42.0485	0.277042	42.6685	0.42353	48.0966	0.649441
35.3411	-0.124561	39.2698	0.076034	42.3785	0.277413	43.0383	0.43196	48.5964	0.658912
35.4911	-0.125047	39.5099	0.075255	42.7085	0.277503	43.4182	0.438269	49.0862	0.666256
35.6412	-0.125533	39.7699	0.074494	43.0385	0.277562	43.788	0.443476	49.5861	0.671363
35.7912	-0.125972	40.0099	0.073732	43.3685	0.277841	44.158	0.446699	50.076	0.67623
35.9412	-0.126395	40.2599	0.07301	43.6985	0.277371	44.5279	0.449656	50.5759	0.680248
36.0812	-0.12689	40.5099	0.072149	44.0385	0.276769	44.9078	0.452043	51.0758	0.683177
36.2412	-0.127381	40.76	0.071147	44.3686	0.275848	45.2778	0.454205	51.5758	0.686014
36.3812	-0.127829	41.01	0.07013	44.6986	0.274724	45.6477	0.456148	52.0657	0.687912
36.5312	-0.12833	41.26	0.069145	45.0286	0.273274	46.0177	0.45817	52.5757	0.689577
36.6812	-0.128846	41.51	0.068067	45.3687	0.271896	46.3977	0.458546	53.0657	0.690748
36.8312	-0.129393	41.76	0.066895	45.6987	0.270496	46.7677	0.459056	53.5656	0.69185
36.9813	-0.12994	42.0101	0.065631	46.0287	0.269112	47.1377	0.458506	54.0656	0.692737
37.1313	-0.13055	42.2601	0.064226	46.3588	0.267745	47.5077	0.458363	54.5656	0.693486
37.2813	-0.131159	42.5101	0.062838	46.6988	0.266139	47.8877	0.458074	55.0656	0.694066
37.4313	-0.131831	42.7702	0.061381	47.0288	0.264338	48.2577	0.457372	55.5656	0.6944
37.5813	-0.132456	43.0202	0.059901	47.3589	0.262523	48.6377	0.456649	56.0656	0.694271
37.7313	-0.13308	43.2702	0.058359	47.6989	0.260577	49.0078	0.455717	56.5656	0.693896
37.8813	-0.133689	43.5203	0.05677	48.029	0.258515	49.3878	0.454934	57.0556	0.693439
38.0314	-0.134328	43.7703	0.05512	48.359	0.25644	49.7578	0.454114	57.5556	0.692852
38.1814	-0.134999	44.0204	0.053518	48.6891	0.254397	50.1278	0.452828	58.0556	0.692175
38.3314	-0.135669	44.2704	0.051854	49.0291	0.252317	50.4979	0.451279	58.5557	0.691268
38.4814	-0.136355	44.5204	0.050238	49.3592	0.250339	50.8779	0.449647	59.0657	0.690232
38.6314	-0.137057	44.7705	0.048544	49.6992	0.248325	51.2579	0.448141	59.5557	0.689137
38.7814	-0.137789	45.0205	0.046883	50.0292	0.246319	51.628	0.446706	60.0557	0.688069
38.9315	-0.138537	45.2706	0.045222	50.3593	0.244237	52.008	0.44511	60.5658	0.687073
39.0815	-0.139301	45.5206	0.043578	50.6993	0.24215	52.378	0.443446	61.0558	0.686111
39.2315	-0.140064	45.7706	0.041888	51.0294	0.240071	52.7581	0.441636	61.5558	0.685114
39.3815	-0.14078	46.0207	0.040168	51.3694	0.238049	53.1281	0.439758	62.0558	0.684166
39.5315	-0.141558	46.2707	0.038448	51.6995	0.235957	53.5082	0.437889	62.5658	0.68329
39.6815	-0.142383	46.5207	0.036714	52.0295	0.233882	53.8782	0.435952	63.0659	0.682426
39.8416	-0.143214	46.7708	0.034996	52.3696	0.231834	54.2583	0.434041	63.5659	0.681548
39.9816	-0.144001	47.0208	0.033325	52.6996	0.229762	54.6283	0.432108	64.0659	0.680674
40.1416	-0.144847	47.2709	0.031625	53.0297	0.227692	55.0083	0.430262	64.5659	0.679787
40.2916	-0.145718	47.5209	0.029831	53.3697	0.225617	55.3784	0.428504	65.0659	0.678903
40.4416	-0.146557	47.7709	0.027992	53.7098	0.223559	55.7584	0.42674	65.566	0.677945
40.5917	-0.147381	48.021	0.026216	54.0398	0.221493	56.1285	0.42483	66.066	0.67702
40.7417	-0.148188	48.271	0.024425	54.3699	0.219491	56.5085	0.422899	66.566	0.676083
40.8917	-0.149074	48.5211	0.022651	54.6999	0.217538	56.8786	0.420992	67.066	0.675102
41.0417	-0.149975	48.7711	0.020924	55.04	0.215626	57.2586	0.418724	67.5661	0.674124
41.1917	-0.150892	49.0211	0.019214	55.37	0.213799	57.6287	0.416759	68.0661	0.673181
41.3418	-0.151745	49.2812	0.017514	55.7	0.211927	58.0087	0.415813	68.5761	0.672279
41.4918	-0.152614	49.5212	0.015858	56.0401	0.210144	58.3787	0.414892	69.0661	0.671394
41.6418	-0.153483	49.7713	0.014181	56.3701	0.208321	58.7587	0.414012	69.5661	0.670536
41.7918	-0.154367	50.0213	0.012584	56.7002	0.206687	59.1287	0.41314	70.0662	0.669696
41.9418	-0.155297	50.2713	0.011018	57.0402	0.205125	59.5088	0.412278	70.5662	0.668952
42.0919	-0.156228	50.5214	0.009437	57.3702	0.203571	59.8788	0.411363	71.0662	0.668211
42.2419	-0.157189	50.7814	0.007836	57.7003	0.202096	60.2588	0.410412	71.5662	0.667488
42.3919	-0.158104	51.0214	0.006341	58.0403	0.200646	60.6388	0.409477	72.0662	0.666644
42.5419	-0.159002	51.2715	0.004856	58.3703	0.19922	61.0088	0.408613	72.5662	0.665803
42.6919	-0.159884	51.5215	0.003512	58.7004	0.197857	61.3889	0.407759	73.0663	0.665119
42.842	-0.160766	51.7715	0.002185	59.0404	0.196474	61.7589	0.406991	73.5663	0.664808
42.992	-0.161648	52.0216	0.000858	59.3704	0.195192	62.1289	0.406363	74.0663	0.664747
43.142	-0.162545	52.2716	-0.000452	59.7005	0.193926	62.5089	0.405731	74.5663	0.664657
43.292	-0.163427	52.5216	-0.001731	60.0405	0.192686	62.8889	0.405115	75.0663	0.664555
43.442	-0.164308	52.7717	-0.00304	60.3705	0.191469	63.2589	0.404476	75.5663	0.664501
43.5921	-0.165188	53.0217	-0.004348	60.7005	0.190299	63.6389	0.403833	76.0663	0.664527
43.7421	-0.166085	53.2717	-0.005656	61.0406	0.189141	64.009	0.403182	76.5663	0.664679
43.8921	-0.166933	53.5218	-0.006885	61.3706	0.18802	64.389	0.402572	77.0663	0.664911
44.0421	-0.167767	53.7718	-0.008129	61.7006	0.186963	64.759	0.402016	77.5663	0.665129
44.1921	-0.168568	54.0218	-0.009372	62.0406	0.185978	65.139	0.401487	78.0663	0.665289
44.3422	-0.169369	54.2718	-0.010599	62.3807	0.185104	65.509	0.40098	78.5662	0.665635
44.4922	-0.17017	54.5219	-0.011778	62.7107	0.184282	65.889	0.4005	79.0662	0.666308
44.6422	-0.171002	54.7719	-0.012911	63.0407	0.183477	66.259	0.400012	79.5662	0.667229
44.7922	-0.171834	55.0219	-0.013996	63.3707	0.182689	66.639	0.39955	80.0662	0.66806
44.9422	-0.172712	55.2719	-0.015064	63.7007	0.181932	67.0091	0.399141	80.5762	0.668888
45.0923	-0.173544	55.522	-0.016163	64.0407	0.181249	67.3891	0.398744	81.0662	0.669653
45.2423	-0.174375	55.772	-0.017246	64.3708	0.180556	67.7591	0.398385	81.5761	0.670424
45.3923	-0.175143	56.022	-0.018282	64.7008	0.179942	68.1391	0.398006	82.0761	0.671203
45.5423	-0.175911	56.272	-0.019348	65.0408	0.179386	68.5091	0.397665	82.5661	0.67202
45.6923	-0.176725	56.5221	-0.020351	65.3708	0.178805	68.8891	0.397319	83.0661	0.672912
45.8424	-0.177555	56.7721	-0.021307	65.7008	0.17824	69.2591	0.39695	83.5661	0.673836
45.9924	-0.1784	57.0221	-0.022231	66.0408	0.177656	69.6391	0.396638	84.066	0.674839
46.1424	-0.179261	57.2721	-0.023155	66.3708	0.177078	70.0091	0.396379	84.576	0.675886
46.2924	-0.18009	57.5221	-0.024063	66.7109	0.176527	70.3891	0.396132	85.066	0.676869
46.4424	-0.180919	57.7722	-0.024938	67.0409	0.176059	70.7691	0.395901	85.566	0.677864
46.5924	-0.181717	58.0222	-0.025736	67.3709	0.175592	71.1391	0.395677	86.0659	0.679169
46.7425	-0.182498	58.2722	-0.026502	67.7009	0.175142	71.5091	0.395454	86.5659	0.680537
46.8925	-0.183248	58.5222	-0.027267	68.0409	0.174687	71.8891	0.395289	87.0659	0.681954
47.0425	-0.184045	58.7822	-0.028022	68.3709	0.174208	72.2591	0.395162	87.5658	0.683373
47.1925	-0.184842	59.0223	-0.028734	68.7109	0.173739	72.6392	0.395015	88.0758	0.684758
47.3425	-0.185653	59.2723	-0.029405	69.0409	0.173277	73.0092	0.394844	88.5758	0.686228
47.4926	-0.186418	59.5223	-0.030075	69.3709	0.172909	73.3892	0.394684	89.0657	0.687704
47.6426	-0.187198	59.7723	-0.030697	69.7109	0.172459	73.7592	0.39453	89.5757	0.689143
47.7926	-0.187931	60.0223	-0.031335	70.041	0.172154	74.1392	0.394389	90.0657	0.690593
47.9426	-0.188695	60.2723	-0.031988	70.371	0.171882	74.5092	0.394269	90.5756	0.692021
48.0926	-0.189443	60.5223	-0.032578	70.711	0.171605	74.8892	0.394191	91.0756	0.693394
48.2426	-0.190176	60.7724	-0.033168	71.041	0.171318	75.2592	0.394166	91.5656	0.694743
48.3927	-0.190939	61.0224	-0.033757	71.371	0.170986	75.6392	0.394168	92.0755	0.696116
48.5427	-0.191702	61.2724	-0.034345	71.711	0.170681	76.0192	0.394171	92.5755	0.69745
48.6927	-0.192434	61.5224	-0.034933	72.041	0.170459	76.3892	0.394227	93.0755	0.698786
48.8427	-0.19318	61.7724	-0.035568	72.371	0.170253	76.7692	0.39431	93.5755	0.700109
48.9927	-0.193865	62.0324	-0.036159	72.711	0.170044	77.1392	0.394414	94.0754	0.701496
49.1427	-0.194564	62.2724	-0.036725	73.041	0.16987	77.5192	0.394515	94.5754	0.702885
49.2928	-0.195248	62.5225	-0.037234	73.371	0.169698	77.8892	0.394714	95.0754	0.704307
49.4428	-0.195916	62.7725	-0.037773	73.711	0.169538	78.2692	0.394925	95.5753	0.705701
49.5928	-0.196584	63.0225	-0.03828	74.041	0.169444	78.6391	0.395142	96.0753	0.707097
49.7428	-0.197236	63.2725	-0.038741	74.371	0.169383	79.0191	0.395402	96.5753	0.70848
49.8928	-0.197888	63.5225	-0.03917	74.711	0.169286	79.3891	0.395698	97.0752	0.709942
50.0528	-0.198544	63.7725	-0.039551	75.041	0.16918	79.7691	0.396022	97.5752	0.711391
50.1929	-0.199206	64.0225	-0.039917	75.371	0.169152	80.1391	0.396321	98.0752	0.712857
50.3429	-0.199889	64.2725	-0.040236	75.711	0.169197	80.5191	0.396647	98.5751	0.714341
50.4929	-0.200555	64.5225	-0.040508	76.041	0.169201	80.8891	0.397071	99.0751	0.715797
50.6429	-0.20119	64.7725	-0.04078	76.371	0.169284	81.2691	0.397522	99.5751	0.717271
50.7929	-0.201825	65.0225	-0.041005	76.711	0.169347	81.6391	0.397995	100.075	0.718731
50.9429	-0.202491	65.2725	-0.041291	77.041	0.169462	82.0191	0.398464	100.575	0.720224
51.0929	-0.203109	65.5225	-0.041561	77.371	0.169608	82.3891	0.398954	101.075	0.721781
51.243	-0.203712	65.7726	-0.041893	77.711	0.169782	82.769	0.399502	101.575	0.723387
51.393	-0.204315	66.0226	-0.042193	78.041	0.169991	83.139	0.400118	102.075	0.725056
51.543	-0.204933	66.2726	-0.042508	78.371	0.170202	83.519	0.400699	102.575	0.726773
51.693	-0.205536	66.5226	-0.042823	78.711	0.170408	83.889	0.401271	103.075	0.728493
51.843	-0.206122	66.7826	-0.043173	79.041	0.17062	84.269	0.401916	103.575	0.730291
51.993	-0.206724	67.0226	-0.043529	79.381	0.170813	84.639	0.402644	104.075	0.732107
52.143	-0.207342	67.2726	-0.043873	79.711	0.171042	85.019	0.403399	104.575	0.733956
52.2931	-0.207959	67.5226	-0.044232	80.041	0.171257	85.3889	0.404236	105.075	0.735762
52.4431	-0.208591	67.7726	-0.044591	80.371	0.171472	85.7689	0.405055	105.575	0.737539
52.5931	-0.209177	68.0226	-0.044981	80.711	0.171699	86.1389	0.405894	106.075	0.739349
52.7431	-0.209715	68.2726	-0.045385	81.041	0.171931	86.5189	0.406623	106.575	0.741223
52.8931	-0.210269	68.5226	-0.045727	81.371	0.17221	86.8889	0.407388	107.074	0.743037
53.0431	-0.210839	68.7727	-0.046084	81.7109	0.172532	87.2688	0.40841	107.574	0.744839
53.1931	-0.211423	69.0227	-0.04641	82.0409	0.172828	87.6388	0.409669	108.074	0.746628
53.3431	-0.212023	69.2727	-0.046751	82.3709	0.173125	88.0188	0.410909	108.574	0.748374
53.4932	-0.212639	69.5227	-0.04706	82.7009	0.17353	88.3888	0.412108	109.074	0.750137
53.6432	-0.213238	69.7727	-0.047338	83.0409	0.173917	88.7687	0.413258	109.574	0.751902
53.7932	-0.213838	70.0227	-0.047615	83.3709	0.174308	89.1387	0.414383	110.074	0.753625
53.9432	-0.214422	70.2727	-0.047861	83.7109	0.174696	89.5187	0.415427	110.574	0.755303
54.0932	-0.215021	70.5227	-0.04803	84.0409	0.17512	89.8887	0.416446	111.074	0.756908
54.2532	-0.215577	70.7827	-0.048171	84.3709	0.175514	90.2686	0.417477	111.574	0.758407
54.3932	-0.216156	71.0227	-0.048303	84.7109	0.175966	90.6386	0.418545	112.074	0.75991
54.5433	-0.21677	71.2727	-0.048486	85.0409	0.176438	91.0186	0.419639	112.574	0.761552
54.6933	-0.217384	71.5227	-0.048699	85.3708	0.176926	91.3886	0.420708	113.074	0.763182
54.8433	-0.217966	71.7727	-0.048896	85.7108	0.177442	91.7685	0.421775	113.574	0.764508
54.9933	-0.218486	72.0227	-0.049093	86.0408	0.177978	92.1485	0.422873	114.074	0.765546
55.1433	-0.219068	72.2727	-0.049289	86.3708	0.178499	92.5185	0.423945	114.574	0.766587
55.2933	-0.219634	72.5227	-0.049438	86.7108	0.179064	92.8885	0.425018	115.074	0.767523
55.4433	-0.220169	72.7727	-0.04951	87.0408	0.179586	93.2684	0.426058	115.574	0.768416
55.5933	-0.220673	73.0227	-0.049566	87.3708	0.180094	93.6384	0.427118	116.074	0.769358
55.7434	-0.221208	73.2727	-0.049683	87.7108	0.180646	94.0184	0.428145	116.574	0.770347
55.8934	-0.221742	73.5227	-0.049831	88.0407	0.181217	94.3884	0.4291	117.074	0.77137
56.0434	-0.222323	73.7727	-0.049994	88.3807	0.181754	94.7683	0.430021	117.574	0.772442
56.1934	-0.222888	74.0227	-0.050141	88.7107	0.182327	95.1383	0.430855	118.074	0.7735
56.3434	-0.223437	74.2728	-0.050257	89.0407	0.182808	95.5183	0.431687	118.574	0.774516
56.4934	-0.223955	74.5228	-0.050356	89.3707	0.183228	95.8883	0.432523	119.074	0.775564
56.6434	-0.224489	74.7828	-0.050491	89.7107	0.18363	96.2683	0.433388	119.574	0.776677
56.7934	-0.22496	75.0328	-0.050636	90.0407	0.184052	96.6382	0.434303	120.074	0.77799
56.9435	-0.225446	75.2728	-0.050808	90.3807	0.184456	97.0182	0.435109	120.574	0.779337
57.0935	-0.225917	75.5228	-0.051029	90.7107	0.184818	97.3982	0.4359	121.074	0.780763
57.2435	-0.226387	75.7728	-0.051189	91.0407	0.185134	97.7682	0.436696	121.574	0.782191
57.3935	-0.226858	76.0228	-0.051301	91.3707	0.185421	98.1382	0.437508	122.074	0.783713
57.5435	-0.227343	76.2728	-0.051352	91.7106	0.185705	98.5182	0.438334	122.573	0.785284
57.6935	-0.227844	76.5228	-0.051356	92.0406	0.185993	98.8881	0.439148	123.073	0.786919
57.8435	-0.228329	76.7828	-0.051409	92.3806	0.186248	99.2681	0.440007	123.573	0.788587
57.9935	-0.228783	77.0228	-0.051501	92.7106	0.186554	99.6381	0.440885	124.073	0.790181
58.1435	-0.229268	77.2728	-0.051565	93.0406	0.186844	100.018	0.441715	124.573	0.791656
58.2936	-0.229753	77.5228	-0.051599	93.3706	0.187136	100.388	0.442564	125.073	0.793499
58.4436	-0.230238	77.7728	-0.051662	93.7106	0.187471	100.768	0.443427	125.573	0.795651
58.6036	-0.230664	78.0328	-0.051729	94.0406	0.187871	101.138	0.444295	126.073	0.797836
58.7436	-0.231128	78.2728	-0.051742	94.3806	0.188223	101.518	0.445083	126.573	0.799963
58.8936	-0.231612	78.5228	-0.051758	94.7106	0.188579	101.888	0.445892	127.073	0.802001
59.0436	-0.232065	78.7828	-0.051777	95.0406	0.188936	102.268	0.446698	127.573	0.804025
59.1936	-0.232518	79.0228	-0.051743	95.3806	0.189306	102.638	0.447462	128.073	0.806099
59.3436	-0.232985	79.2728	-0.051758	95.7106	0.189695	103.028	0.448268	128.573	0.80819
59.4936	-0.233453	79.5228	-0.051726	96.0405	0.190054	103.398	0.449096	129.073	0.810254
59.6437	-0.233905	79.7728	-0.05174	96.3805	0.190364	103.768	0.449895	129.573	0.812243
59.7937	-0.234357	80.0228	-0.051738	96.7105	0.190664	104.138	0.450695	130.073	0.81419
59.9437	-0.234762	80.2728	-0.051782	97.0405	0.190903	104.518	0.451508	130.573	0.816108
60.0937	-0.235229	80.5228	-0.05178	97.3705	0.191096	104.888	0.452341	131.073	0.818014
60.2437	-0.235696	80.7728	-0.0517	97.7105	0.191349	105.268	0.453172	131.573	0.819984
60.3937	-0.236116	81.0228	-0.051635	98.0405	0.191636	105.638	0.454037	132.073	0.821926
60.5437	-0.236551	81.2828	-0.051635	98.3705	0.191939	106.018	0.454901	132.583	0.823825
60.6937	-0.236955	81.5228	-0.051627	98.7105	0.19224	106.388	0.455769	133.073	0.825726
60.8437	-0.237375	81.7728	-0.051592	99.0405	0.192515	106.768	0.45662	133.573	0.827585
60.9937	-0.237763	82.0228	-0.051587	99.3705	0.192851	107.138	0.457552	134.072	0.8294
61.1437	-0.238167	82.2728	-0.051551	99.7105	0.193201	107.518	0.458467	134.572	0.831264
61.2938	-0.238539	82.5228	-0.051515	100.04	0.1936	107.888	0.459461	135.072	0.833131
61.4438	-0.238912	82.7828	-0.05142	100.38	0.194028	108.268	0.460516	135.572	0.835
61.5938	-0.239315	83.0228	-0.051318	100.71	0.194413	108.638	0.461559	136.072	0.836872
61.7438	-0.239702	83.2728	-0.051265	101.04	0.194815	109.018	0.46254	136.572	0.838702
61.8938	-0.24009	83.5228	-0.051242	101.37	0.195294	109.388	0.46354	137.072	0.840533
62.0438	-0.240446	83.7728	-0.051173	101.71	0.19571	109.768	0.464599	137.572	0.842353
62.1938	-0.240802	84.0228	-0.051072	102.04	0.196221	110.138	0.465662	138.072	0.844145
62.3438	-0.241126	84.2728	-0.050956	102.38	0.196761	110.517	0.466709	138.572	0.845893
62.4938	-0.241482	84.5328	-0.050812	102.71	0.19732	110.897	0.467772	139.072	0.847599
62.6438	-0.241822	84.7728	-0.050646	103.04	0.197971	111.267	0.468792	139.572	0.849215
62.8038	-0.242166	85.0228	-0.050483	103.38	0.198637	111.637	0.469829	140.072	0.85085
62.9438	-0.242486	85.2728	-0.050411	103.71	0.19929	112.017	0.470774	140.572	0.852411
63.0939	-0.242794	85.5228	-0.050309	104.04	0.199943	112.387	0.471706	141.072	0.854052
63.2439	-0.243087	85.7728	-0.050313	104.38	0.200565	112.767	0.472637	141.572	0.855726
63.3939	-0.243348	86.0328	-0.050321	104.71	0.201143	113.137	0.473694	142.072	0.857479
63.5439	-0.243579	86.2728	-0.050306	105.05	0.20169	113.517	0.474659	142.572	0.858899
63.6939	-0.243809	86.5228	-0.050356	105.38	0.202194	113.887	0.475458	143.072	0.859939
63.8539	-0.244059	86.7828	-0.0505	105.71	0.202698	114.267	0.476287	143.572	0.86086
63.9939	-0.244254	87.0228	-0.050654	106.04	0.203357	114.637	0.477196	144.072	0.862044
64.1439	-0.244453	87.2728	-0.050856	106.38	0.203906	115.017	0.47815	144.572	0.863277
64.2939	-0.244667	87.5228	-0.050981	106.71	0.204199	115.397	0.479136	145.072	0.864588
64.4439	-0.244881	87.7828	-0.051093	107.05	0.204474	115.767	0.480109	145.572	0.865857
64.5939	-0.24511	88.0228	-0.05123	107.38	0.204845	116.147	0.481051	146.072	0.867175
64.7439	-0.245339	88.2728	-0.051384	107.71	0.205262	116.517	0.481981	146.572	0.868495
64.8939	-0.245599	88.5228	-0.051507	108.04	0.205696	116.887	0.482959	147.072	0.869833
65.0439	-0.24589	88.7728	-0.051615	108.38	0.206174	117.267	0.483935	147.572	0.871221
65.1939	-0.246212	89.0228	-0.051645	108.71	0.206609	117.637	0.484915	148.071	0.872565
65.3439	-0.246534	89.2728	-0.051705	109.04	0.206953	118.017	0.485817	148.581	0.873899
65.4939	-0.246871	89.5228	-0.051704	109.38	0.207311	118.397	0.48669	149.071	0.875232
65.644	-0.247192	89.7728	-0.051687	109.71	0.207626	118.767	0.487551	149.571	0.876569
65.794	-0.247498	90.0228	-0.0517	110.04	0.207881	119.147	0.488412	150.071	0.878002
65.944	-0.247819	90.2728	-0.051652	110.38	0.208104	119.517	0.48926	150.571	0.879468
66.094	-0.24814	90.5228	-0.051557	110.71	0.208345	119.887	0.490124	151.071	0.880998
66.244	-0.24846	90.7828	-0.051464	111.04	0.208556	120.267	0.490988	151.571	0.882607
66.394	-0.248765	91.0228	-0.05135	111.38	0.208766	120.637	0.491763	152.071	0.884158
66.544	-0.249101	91.2728	-0.051238	111.71	0.208963	121.017	0.492554	152.571	0.885682
66.694	-0.249437	91.5228	-0.051111	112.04	0.209208	121.397	0.493315	153.071	0.887392
66.844	-0.249772	91.7728	-0.050906	112.38	0.20942	121.767	0.494155	153.571	0.888891
66.994	-0.250077	92.0228	-0.050748	112.71	0.209697	122.137	0.494996	154.071	0.890347
67.154	-0.250385	92.2728	-0.050619	113.04	0.209959	122.517	0.495776	154.571	0.892463
67.294	-0.250732	92.5228	-0.05046	113.38	0.210189	122.887	0.496559	155.071	0.894996
67.444	-0.251051	92.7728	-0.050315	113.71	0.210407	123.267	0.497311	155.571	0.897776
67.5941	-0.251355	93.0227	-0.050124	114.04	0.210641	123.637	0.49805	156.071	0.900499
67.7441	-0.251612	93.2727	-0.049948	114.37	0.210815	124.017	0.498759	156.571	0.902949
67.8941	-0.251838	93.5227	-0.04971	114.71	0.210987	124.397	0.499515	157.071	0.905265
68.0441	-0.252064	93.7827	-0.049444	115.05	0.211146	124.767	0.500334	157.571	0.907538
68.1941	-0.252305	94.0327	-0.049267	115.37	0.211323	125.137	0.501093	158.071	0.909844
68.3441	-0.252546	94.2827	-0.04912	115.71	0.211499	125.517	0.501792	158.571	0.912307
68.4941	-0.252756	94.5227	-0.048939	116.04	0.211661	125.887	0.502508	159.071	0.91462
68.6441	-0.252982	94.7827	-0.048748	116.38	0.211838	126.267	0.503224	159.57	0.916768
68.7941	-0.253176	95.0227	-0.048536	116.71	0.212017	126.637	0.503943	160.07	0.918827
68.9441	-0.253386	95.2727	-0.04828	117.04	0.212228	127.017	0.504662	160.57	0.920859
69.0941	-0.25361	95.5227	-0.047993	117.38	0.212469	127.387	0.505414	161.07	0.922939
69.2441	-0.253789	95.7727	-0.047737	117.72	0.212649	127.767	0.506166	161.57	0.92484
69.3941	-0.253952	96.0227	-0.04748	118.04	0.212788	128.137	0.506951	162.07	0.926651
69.5441	-0.25413	96.2727	-0.047253	118.38	0.21297	128.517	0.507751	162.57	0.928481
69.6941	-0.254354	96.5227	-0.04695	118.71	0.213154	128.887	0.508584	163.07	0.930345
69.8441	-0.254547	96.7827	-0.046725	119.05	0.213369	129.267	0.509403	163.57	0.932242
69.9941	-0.254694	97.0227	-0.046495	119.38	0.213616	129.636	0.510254	164.07	0.933867
70.1441	-0.254825	97.2827	-0.046331	119.71	0.213788	130.016	0.51109	164.57	0.935097
70.2941	-0.254987	97.5227	-0.046207	120.05	0.213974	130.386	0.511928	165.07	0.936208
70.4441	-0.255195	97.7727	-0.046116	120.38	0.214132	130.766	0.512813	165.57	0.937398
70.5941	-0.255388	98.0227	-0.045995	120.71	0.214291	131.136	0.513715	166.07	0.938622
70.7442	-0.255658	98.2726	-0.045857	121.05	0.214465	131.516	0.514526	166.57	0.939865
70.8942	-0.255896	98.5226	-0.045734	121.38	0.214656	131.886	0.515339	167.07	0.941202
71.0442	-0.256166	98.7826	-0.04566	121.71	0.214787	132.266	0.516168	167.57	0.942558
71.1942	-0.25642	99.0226	-0.045611	122.05	0.214887	132.636	0.516907	168.07	0.944009
71.3542	-0.256708	99.2726	-0.045594	122.38	0.214988	133.016	0.517662	168.57	0.945509
71.4942	-0.256973	99.5226	-0.045624	122.71	0.215106	133.396	0.518403	169.07	0.946844
71.6442	-0.257227	99.7726	-0.045653	123.05	0.215209	133.766	0.519085	169.57	0.948228
71.7942	-0.257496	100.023	-0.045742	123.38	0.215359	134.136	0.519798	170.07	0.949492
71.9442	-0.257764	100.273	-0.045908	123.71	0.215465	134.516	0.520391	170.57	0.950499
72.0942	-0.258033	100.533	-0.046122	124.04	0.21554	134.896	0.520969	171.07	0.95154
72.2442	-0.258316	100.783	-0.04641	124.38	0.215631	135.266	0.521549	171.57	0.953074
72.3942	-0.258584	101.023	-0.046695	124.71	0.215708	135.636	0.522115	172.07	0.956483
72.5442	-0.258837	101.283	-0.046939	125.04	0.215801	136.016	0.522682	172.569	0.960309
72.6942	-0.259089	101.523	-0.047192	125.38	0.215895	136.386	0.52325	173.069	0.963602
72.8442	-0.259388	101.773	-0.047448	125.71	0.216005	136.766	0.52382	173.569	0.966378
72.9942	-0.259702	102.033	-0.047674	126.04	0.21604	137.136	0.524376	174.069	0.968972
73.1443	-0.259985	102.273	-0.047866	126.38	0.216136	137.516	0.524888	174.569	0.971494
73.2943	-0.260298	102.523	-0.048074	126.71	0.216264	137.886	0.525415	175.069	0.974095
73.4543	-0.2606	102.783	-0.048269	127.04	0.216347	138.266	0.525975	175.569	0.976777
73.5943	-0.26091	103.023	-0.048443	127.38	0.216415	138.636	0.526521	176.069	0.979401
73.7443	-0.261208	103.273	-0.048528	127.71	0.216591	139.016	0.527099	176.569	0.981768
73.8943	-0.26149	103.523	-0.048612	128.04	0.216815	139.396	0.527693	177.069	0.984015
74.0443	-0.261772	103.783	-0.048713	128.38	0.216977	139.766	0.528319	177.569	0.986082
74.1943	-0.262023	104.023	-0.048809	128.71	0.217156	140.146	0.528932	178.069	0.988198
74.3443	-0.262258	104.273	-0.048938	129.04	0.217305	140.516	0.529545	178.569	0.990179
74.4943	-0.262447	104.533	-0.049022	129.38	0.217424	140.886	0.53019	179.069	0.992148
74.6443	-0.262574	104.783	-0.049074	129.71	0.217545	141.266	0.530792	179.569	0.994229
74.7943	-0.262732	105.033	-0.049094	130.05	0.217604	141.636	0.531531	180.069	0.996666
74.9443	-0.26292	105.283	-0.049099	130.38	0.217604	142.016	0.532349	180.569	0.998461
75.0943	-0.263124	105.533	-0.049134	130.72	0.21762	142.396	0.533138	181.069	1.00003
75.2443	-0.263327	105.783	-0.049138	131.05	0.217591	142.766	0.533912	181.569	1.00091
75.3943	-0.263531	106.033	-0.049187	131.38	0.217517	143.146	0.534673	182.068	1.00169
75.5443	-0.263688	106.283	-0.049221	131.71	0.217413	143.516	0.535388	182.568	1.00273
75.7043	-0.263864	106.523	-0.049252	132.04	0.217341	143.886	0.536059	183.068	1.00375
75.8443	-0.264063	106.783	-0.049302	132.38	0.217254	144.266	0.536733	183.568	1.00492
75.9943	-0.264236	107.033	-0.049365	132.71	0.217199	144.636	0.537406	184.078	1.00612
76.1444	-0.264408	107.273	-0.049441	133.04	0.217099	145.016	0.538052	184.568	1.00738
76.2944	-0.26461	107.523	-0.049519	133.38	0.21703	145.396	0.538775	185.068	1.00868
76.4444	-0.264797	107.773	-0.049612	133.71	0.217023	145.766	0.539468	185.568	1.00996
76.5944	-0.265	108.023	-0.049658	134.04	0.217078	146.146	0.540133	186.068	1.01122
76.7444	-0.265187	108.273	-0.049658	134.38	0.217103	146.516	0.540783	186.568	1.01252
76.8944	-0.265373	108.533	-0.049628	134.71	0.217114	146.886	0.54148	187.068	1.01388
77.0444	-0.26556	108.783	-0.049612	135.05	0.217126	147.266	0.542179	187.568	1.01536
77.1944	-0.265808	109.023	-0.049609	135.38	0.217291	147.636	0.542909	188.068	1.01688
77.3444	-0.26601	109.283	-0.049548	135.71	0.217473	148.016	0.543658	188.568	1.01834
77.4944	-0.266242	109.523	-0.049467	136.04	0.217685	148.386	0.544467	189.068	1.0198
77.6444	-0.266413	109.783	-0.049421	136.38	0.217884	148.766	0.545233	189.568	1.02138
77.7944	-0.26663	110.033	-0.049372	136.71	0.218175	149.136	0.54606	190.068	1.02284
77.9444	-0.266862	110.273	-0.049321	137.05	0.218528	149.516	0.546936	190.568	1.02439
78.0944	-0.267078	110.523	-0.049256	137.38	0.218989	149.886	0.547858	191.068	1.02586
78.2444	-0.267279	110.783	-0.049254	137.71	0.21942	150.266	0.548844	191.568	1.02884
78.3944	-0.267495	111.033	-0.049234	138.05	0.219882	150.636	0.549814	192.068	1.03232
78.5444	-0.267696	111.283	-0.049214	138.38	0.220285	151.016	0.550803	192.568	1.03563
78.6944	-0.267865	111.523	-0.0491	138.71	0.220688	151.396	0.551824	193.068	1.03853
78.8444	-0.268035	111.783	-0.04905	139.05	0.221443	151.766	0.552829	193.568	1.04116
78.9944	-0.268189	112.023	-0.049058	139.38	0.222429	152.145	0.553806	194.068	1.04373
79.1444	-0.268312	112.283	-0.049022	139.71	0.223201	152.515	0.554799	194.567	1.04633
79.2944	-0.268435	112.533	-0.048985	140.04	0.223959	152.895	0.555749	195.067	1.04903
79.4445	-0.268542	112.783	-0.049039	140.38	0.224641	153.265	0.556668	195.567	1.05158
79.5945	-0.268649	113.033	-0.049139	140.71	0.225325	153.645	0.557574	196.067	1.05409
79.7445	-0.268741	113.283	-0.049299	141.04	0.225947	154.015	0.558466	196.577	1.05651
79.9045	-0.268866	113.533	-0.049489	141.38	0.226541	154.395	0.55936	197.067	1.05893
80.0445	-0.268986	113.783	-0.049634	141.71	0.227181	154.765	0.560208	197.567	1.06131
80.1945	-0.269015	114.023	-0.049791	142.04	0.227791	155.145	0.56109	198.067	1.0636
80.3445	-0.269045	114.273	-0.049981	142.38	0.228265	155.515	0.561987	198.567	1.06579
80.4945	-0.26909	114.523	-0.050124	142.71	0.228755	155.895	0.562887	199.067	1.06809
80.6445	-0.269119	114.783	-0.050329	143.05	0.229262	156.265	0.563817	199.567	1.07051
80.7945	-0.269163	115.023	-0.050592	143.38	0.229723	156.645	0.564689	200.067	1.07297
80.9445	-0.269239	115.273	-0.050826	143.71	0.230169	157.015	0.565576	200.567	1.07521
81.0945	-0.269375	115.523	-0.051074	144.04	0.230601	157.395	0.566451	201.067	1.07749
81.2445	-0.269512	115.773	-0.051215	144.38	0.230989	157.765	0.567387	201.567	1.07894
81.3945	-0.269649	116.023	-0.051401	144.71	0.231408	158.145	0.568342	202.067	1.08
81.5445	-0.269785	116.273	-0.051603	145.04	0.231797	158.515	0.56925	202.567	1.08005
81.6945	-0.269937	116.533	-0.051775	145.38	0.232233	158.895	0.570177	203.067	1.0804
81.8445	-0.270057	116.773	-0.051989	145.71	0.232685	159.265	0.571103	203.567	1.08108
82.0045	-0.270258	117.023	-0.052128	146.04	0.233137	159.645	0.572017	204.067	1.08194
82.1445	-0.270422	117.273	-0.052236	146.38	0.2335	160.015	0.572885	204.567	1.08289
82.2945	-0.270573	117.523	-0.052344	146.71	0.233878	160.395	0.573818	205.067	1.08395
82.4445	-0.270739	117.773	-0.052481	147.05	0.234257	160.765	0.574704	205.567	1.08489
82.5945	-0.270859	118.033	-0.052605	147.38	0.234637	161.135	0.575591	206.067	1.0858
82.7445	-0.271041	118.273	-0.052756	147.72	0.234973	161.515	0.576513	206.567	1.08682
82.8945	-0.271238	118.523	-0.052892	148.05	0.235293	161.885	0.577418	207.067	1.0881
83.0545	-0.271437	118.783	-0.05306	148.379	0.23563	162.265	0.578312	207.566	1.08943
83.1945	-0.2716	119.023	-0.053287	148.709	0.235906	162.635	0.579251	208.066	1.09089
83.3445	-0.27175	119.273	-0.053468	149.039	0.236152	163.015	0.580194	208.566	1.09264
83.4945	-0.271962	119.533	-0.053681	149.379	0.236355	163.385	0.581167	209.066	1.09432
83.6445	-0.27222	119.783	-0.053937	149.719	0.236497	163.765	0.582159	209.566	1.09628
83.7945	-0.272462	120.023	-0.054178	150.039	0.236638	164.145	0.583121	210.066	1.09812
83.9445	-0.272673	120.273	-0.054373	150.379	0.236706	164.515	0.584113	210.566	1.10018
84.1046	-0.272949	120.523	-0.054491	150.709	0.236758	164.885	0.585122	211.066	1.1022
84.2546	-0.273237	120.783	-0.05464	151.049	0.236797	165.265	0.58612	211.566	1.10419
84.3946	-0.273537	121.023	-0.054787	151.379	0.236836	165.635	0.587117	212.066	1.10634
84.5446	-0.27381	121.283	-0.05492	151.709	0.236829	166.015	0.588164	212.566	1.10851
84.6946	-0.274097	121.523	-0.05502	152.049	0.236871	166.395	0.589212	213.066	1.11075
84.8446	-0.274354	121.783	-0.055153	152.379	0.236973	166.775	0.590308	213.566	1.11298
84.9946	-0.274595	122.033	-0.055375	152.709	0.237076	167.145	0.591433	214.066	1.11519
85.1446	-0.274836	122.273	-0.055536	153.049	0.237243	167.515	0.59259	214.566	1.11732
85.2946	-0.275108	122.533	-0.055728	153.379	0.237424	167.885	0.593718	215.066	1.12003
85.4446	-0.275364	122.783	-0.055888	153.709	0.237499	168.265	0.594927	215.566	1.12304
85.5946	-0.275605	123.033	-0.056048	154.049	0.237608	168.635	0.596104	216.066	1.12599
85.7446	-0.27586	123.283	-0.056208	154.379	0.237853	169.014	0.597316	216.566	1.1288
85.8946	-0.276116	123.523	-0.056397	154.709	0.238206	169.394	0.598607	217.066	1.13153
86.0446	-0.276356	123.783	-0.05651	155.049	0.238515	169.764	0.599957	217.565	1.13429
86.1946	-0.276612	124.033	-0.056638	155.379	0.238763	170.134	0.601293	218.065	1.13707
86.3446	-0.276852	124.273	-0.056826	155.709	0.238935	170.514	0.602665	218.565	1.13979
86.4946	-0.277076	124.533	-0.056984	156.049	0.23914	170.884	0.603989	219.065	1.1425
86.6446	-0.277239	124.783	-0.057172	156.379	0.239376	171.264	0.605318	219.565	1.14515
86.7947	-0.277401	125.033	-0.057344	156.709	0.239627	171.644	0.606587	220.065	1.14779
86.9447	-0.277533	125.283	-0.057562	157.039	0.239894	172.014	0.607809	220.565	1.15038
87.0947	-0.27768	125.533	-0.057779	157.379	0.240256	172.394	0.609112	221.065	1.15294
87.2447	-0.277842	125.783	-0.057996	157.709	0.240556	172.764	0.610367	221.565	1.1555
87.3947	-0.277989	126.033	-0.058197	158.039	0.240857	173.134	0.611593	222.065	1.1579
87.5447	-0.278151	126.283	-0.058443	158.379	0.241191	173.514	0.612793	222.565	1.16027
87.6947	-0.278266	126.523	-0.058719	158.709	0.241646	173.884	0.613946	223.065	1.16265
87.8447	-0.278382	126.783	-0.058996	159.039	0.242179	174.264	0.615104	223.565	1.1649
87.9947	-0.27842	127.033	-0.059257	159.379	0.242714	174.634	0.616244	224.065	1.16713
88.1447	-0.278459	127.283	-0.059532	159.709	0.243157	175.014	0.617374	224.565	1.16928
88.2947	-0.278574	127.533	-0.059869	160.039	0.243571	175.384	0.618502	225.065	1.17129
88.4547	-0.278676	127.783	-0.060204	160.379	0.244185	175.764	0.619635	225.565	1.17337
88.5947	-0.278758	128.033	-0.060524	160.709	0.244876	176.134	0.620766	226.064	1.17544
88.7447	-0.278796	128.273	-0.060905	161.039	0.24572	176.514	0.621887	226.564	1.17744
88.8947	-0.278864	128.533	-0.061286	161.379	0.246567	176.884	0.623022	227.064	1.17944
89.0447	-0.278963	128.783	-0.061696	161.709	0.247383	177.264	0.624146	227.564	1.18146
89.1947	-0.279032	129.033	-0.062107	162.049	0.248202	177.644	0.625257	228.064	1.18345
89.3447	-0.279069	129.283	-0.062532	162.379	0.24905	178.014	0.626303	228.564	1.18534
89.5047	-0.279155	129.533	-0.062926	162.709	0.249929	178.384	0.627336	229.064	1.1872
89.6447	-0.279221	129.783	-0.063289	163.049	0.250751	178.764	0.628344	229.564	1.18903
89.7947	-0.279319	130.033	-0.063637	163.379	0.251571	179.134	0.629365	230.064	1.19079
89.9447	-0.279418	130.283	-0.063938	163.709	0.252331	179.514	0.630346	230.564	1.1926
90.0947	-0.279547	130.533	-0.064208	164.049	0.253064	179.884	0.631308	231.064	1.19452
90.2447	-0.279722	130.783	-0.064509	164.379	0.253734	180.264	0.632307	231.564	1.19642
90.3947	-0.279897	131.033	-0.064778	164.719	0.254453	180.634	0.633288	232.064	1.19785
90.5547	-0.280043	131.273	-0.065062	165.049	0.255279	181.014	0.634275	232.564	1.19903
90.6947	-0.280154	131.533	-0.065301	165.379	0.256151	181.394	0.635309	233.064	1.20014
90.8447	-0.280252	131.783	-0.065523	165.709	0.256595	181.764	0.636402	233.564	1.20142
90.9947	-0.280365	132.033	-0.065761	166.039	0.25707	182.134	0.637497	234.064	1.2028
91.1447	-0.280493	132.283	-0.065983	166.379	0.257611	182.514	0.638613	234.564	1.20427
91.2947	-0.280621	132.533	-0.066219	166.709	0.258226	182.894	0.639762	235.064	1.20582
91.4447	-0.280734	132.783	-0.066471	167.049	0.258845	183.263	0.640892	235.564	1.2072
91.6047	-0.280848	133.023	-0.066676	167.379	0.259462	183.633	0.641978	236.054	1.20841
91.7447	-0.280974	133.283	-0.06685	167.709	0.260111	184.013	0.643055	236.564	1.2098
91.8947	-0.281086	133.533	-0.066948	168.049	0.260733	184.393	0.644318	237.064	1.21127
92.0447	-0.281229	133.783	-0.067122	168.379	0.261261	184.763	0.645808	237.564	1.21284
92.1947	-0.281356	134.033	-0.06728	168.709	0.261775	185.133	0.647346	238.064	1.21444
92.3447	-0.281514	134.283	-0.067422	169.049	0.262231	185.513	0.64886	238.564	1.21738
92.4948	-0.281703	134.533	-0.067472	169.379	0.262716	185.883	0.650263	239.063	1.21998
92.6548	-0.281893	134.783	-0.067522	169.709	0.263172	186.263	0.651658	239.563	1.22273
92.8048	-0.282112	135.033	-0.06751	170.049	0.2636	186.633	0.653003	240.063	1.22527
92.9448	-0.282298	135.283	-0.067483	170.379	0.263919	187.013	0.654339	240.563	1.22794
93.0948	-0.282502	135.533	-0.067501	170.709	0.264255	187.393	0.655693	241.063	1.23059
93.2448	-0.282705	135.783	-0.067534	171.049	0.264441	187.763	0.657074	241.563	1.2333
93.3948	-0.282862	136.023	-0.067582	171.379	0.264686	188.143	0.658431	242.063	1.23608
93.5448	-0.282988	136.273	-0.067599	171.709	0.264917	188.513	0.659738	242.563	1.23886
93.7048	-0.283163	136.533	-0.067539	172.039	0.264858	188.883	0.661093	243.063	1.24157
93.8448	-0.283363	136.783	-0.067417	172.379	0.265017	189.263	0.66244	243.563	1.24436
93.9948	-0.283581	137.033	-0.067341	172.709	0.265235	189.633	0.663814	244.063	1.24744
94.1448	-0.283737	137.283	-0.067296	173.049	0.265473	190.013	0.66521	244.563	1.25054
94.2948	-0.283894	137.533	-0.067173	173.379	0.265632	190.383	0.666572	245.063	1.25371
94.4448	-0.28405	137.783	-0.06702	173.709	0.265853	190.763	0.66791	245.563	1.25699
94.5948	-0.284206	138.033	-0.066881	174.039	0.266121	191.133	0.669214	246.063	1.26047
94.7448	-0.284408	138.283	-0.066788	174.379	0.266301	191.513	0.670464	246.562	1.26418
94.9048	-0.284597	138.533	-0.066679	174.709	0.266494	191.883	0.671724	247.062	1.26794
95.0448	-0.284811	138.793	-0.066524	175.049	0.266676	192.263	0.672962	247.562	1.27167
95.1948	-0.285028	139.033	-0.066338	175.379	0.26684	192.633	0.674118	248.062	1.2754
95.3448	-0.28523	139.283	-0.066152	175.709	0.267082	193.013	0.675267	248.562	1.27921
95.4948	-0.285401	139.523	-0.066011	176.039	0.26737	193.393	0.676371	249.062	1.28314
95.6448	-0.285525	139.783	-0.065885	176.379	0.26774	193.763	0.677455	249.562	1.28704
95.7948	-0.28568	140.033	-0.065759	176.709	0.2682	194.133	0.678541	250.062	1.29079
95.9448	-0.28585	140.273	-0.065648	177.039	0.268599	194.513	0.679589	250.562	1.29489
96.0949	-0.286051	140.523	-0.06549	177.379	0.268864	194.883	0.680524	251.062	1.2994
96.2449	-0.286236	140.783	-0.065316	177.709	0.268912	195.263	0.681374	251.562	1.30419
96.3949	-0.286437	141.023	-0.065189	178.039	0.269467	195.633	0.682158	252.061	1.30919
96.5449	-0.286576	141.283	-0.065106	178.379	0.270472	196.013	0.682935	252.561	1.31413
96.6949	-0.286715	141.523	-0.065023	178.709	0.271505	196.382	0.683645	253.061	1.31926
96.8449	-0.2869	141.783	-0.065001	179.049	0.272558	196.762	0.684363	253.561	1.3244
97.0049	-0.287087	142.033	-0.064963	179.379	0.273823	197.132	0.685046	254.061	1.32954
97.1449	-0.287269	142.273	-0.064925	179.709	0.274982	197.512	0.685675	254.561	1.33481
97.2949	-0.287469	142.523	-0.064886	180.039	0.276066	197.882	0.686314	255.061	1.34008
97.4449	-0.287715	142.783	-0.064878	180.379	0.277062	198.262	0.686916	255.561	1.34549
97.5949	-0.28793	143.033	-0.064838	180.709	0.27804	198.632	0.687496	256.06	1.35133
97.7449	-0.288083	143.283	-0.064737	181.038	0.279049	199.012	0.688116	256.56	1.3586
97.8949	-0.288283	143.533	-0.064621	181.378	0.279972	199.382	0.688716	257.06	1.36617
98.0449	-0.288482	143.783	-0.064458	181.718	0.280941	199.762	0.68937	257.56	1.37359
98.1949	-0.288711	144.033	-0.064295	182.048	0.282	200.142	0.69001	258.06	1.38146
98.3449	-0.288926	144.283	-0.064147	182.378	0.282722	200.512	0.690692	258.56	1.38988
98.5049	-0.289157	144.533	-0.063937	182.708	0.283307	200.882	0.691421	259.059	1.39837
98.6449	-0.289354	144.783	-0.063788	183.048	0.283927	201.262	0.692128	259.559	1.40707
98.7949	-0.289522	145.033	-0.06373	183.378	0.284529	201.642	0.692852	260.059	1.41682
98.9449	-0.28969	145.283	-0.063748	183.708	0.285132	202.012	0.693556	260.559	1.42708
99.1049	-0.289844	145.533	-0.063781	184.038	0.285813	202.392	0.694392	261.058	1.4378
99.2449	-0.290025	145.783	-0.063738	184.378	0.286453	202.762	0.695222	261.558	1.44936
99.3949	-0.290207	146.033	-0.063526	184.708	0.287044	203.142	0.69603	262.048	1.46113
99.545	-0.290405	146.283	-0.063191	185.048	0.287624	203.512	0.696818	262.558	1.47454
99.695	-0.290573	146.533	-0.063131	185.378	0.288217	203.892	0.69766	263.047	1.4897
99.845	-0.290709	146.783	-0.063681	185.708	0.28878	204.262	0.698544	263.547	1.50631
99.995	-0.290876	147.033	-0.064339	186.048	0.289348	204.642	0.699452	264.056	1.5248
100.155	-0.291014	147.283	-0.064782	186.378	0.289944	205.012	0.700339	264.556	1.54397
100.295	-0.291117	147.533	-0.065133	186.708	0.29054	205.392	0.70125	265.056	1.56427
100.445	-0.291222	147.783	-0.065361	187.048	0.291111	205.762	0.702234	265.555	1.58444
100.595	-0.291358	148.033	-0.065574	187.378	0.291725	206.132	0.703172	266.055	1.60757
100.745	-0.291463	148.283	-0.065786	187.708	0.292387	206.512	0.704104	266.554	1.63576
100.895	-0.291583	148.533	-0.065998	188.038	0.293049	206.892	0.7051	267.053	1.66516
101.045	-0.291749	148.783	-0.06624	188.378	0.29367	207.262	0.706044	267.552	1.69752
101.205	-0.291871	149.033	-0.066527	188.708	0.294273	207.632	0.706989	268.052	1.73225
101.355	-0.291929	149.283	-0.06683	189.038	0.294815	208.012	0.707944	268.551	1.76935
101.495	-0.292001	149.533	-0.067101	189.378	0.295378	208.382	0.708893	269.05	1.81022
101.645	-0.292121	149.783	-0.067372	189.708	0.295907	208.762	0.709789	269.549	1.85345
101.795	-0.29221	150.033	-0.067567	190.038	0.296452	209.132	0.710664	270.048	1.90077
101.945	-0.29236	150.283	-0.067791	190.378	0.296957	209.512	0.711532	270.547	1.94938
102.095	-0.29254	150.533	-0.067954	190.708	0.297412	209.882	0.712426	271.045	2.00229
102.255	-0.292692	150.783	-0.068117	191.048	0.297903	210.262	0.713329	271.544	2.05742
102.395	-0.292778	151.033	-0.068264	191.378	0.29836	210.632	0.714195	272.043	2.11402
102.545	-0.292866	151.283	-0.06838	191.708	0.298848	211.012	0.715133	272.542	2.16978
102.695	-0.292893	151.533	-0.068465	192.038	0.299338	211.382	0.716081	273.04	2.22678
102.845	-0.292858	151.783	-0.068519	192.378	0.299849	211.762	0.717053	273.539	2.28122
102.995	-0.292885	152.033	-0.068603	192.708	0.30034	212.142	0.718027	274.038	2.33383
103.145	-0.292927	152.283	-0.068672	193.038	0.300802	212.512	0.71898	274.537	2.38275
103.305	-0.292985	152.533	-0.068694	193.378	0.301239	212.882	0.719981	275.036	2.4224
103.445	-0.29301	152.783	-0.068716	193.708	0.301749	213.262	0.721007	275.535	2.45279
103.595	-0.293036	153.033	-0.068707	194.038	0.302291	213.632	0.722104	276.035	2.47215
103.745	-0.293062	153.283	-0.068637	194.378	0.302792	214.012	0.723181	276.534	2.48579
103.895	-0.293103	153.533	-0.068535	194.708	0.303244	214.382	0.724267	277.034	2.48692
104.045	-0.29319	153.783	-0.068387	195.048	0.30367	214.762	0.725331	277.534	2.47934
104.195	-0.293292	154.033	-0.068209	195.378	0.304108	215.132	0.726358	278.035	2.46941
104.345	-0.293394	154.283	-0.06803	195.708	0.304516	215.511	0.727411	278.525	2.45446
104.505	-0.293529	154.533	-0.067743	196.038	0.304987	215.881	0.728489	279.035	2.43739
104.655	-0.293661	154.783	-0.067456	196.378	0.30551	216.261	0.729576	281.135	2.43135
104.795	-0.293792	155.033	-0.067169	196.708	0.306045	216.631	0.730611	282.913	2.41626
104.945	-0.293924	155.283	-0.066866	197.038	0.30658	217.011	0.731625	284.405	2.40519
105.095	-0.294072	155.533	-0.066593	197.378	0.307106	217.391	0.732656	285.642	2.39699
105.245	-0.29425	155.783	-0.066304	197.718	0.307603	217.761	0.733711	286.656	2.38875
105.395	-0.294412	156.033	-0.066015	198.048	0.308157	218.131	0.734675	287.475	2.38465
105.555	-0.294561	156.283	-0.065726	198.378	0.308666	218.511	0.735603	288.126	2.38255
105.695	-0.294752	156.533	-0.065406	198.718	0.309165	218.881	0.736586	288.634	2.38188
105.845	-0.294961	156.783	-0.065177	199.048	0.30963	219.261	0.737533	289.021	2.38187
105.995	-0.295214	157.033	-0.064963	199.378	0.310096	219.631	0.738472	289.309	2.38465
106.145	-0.295499	157.283	-0.064794	199.708	0.310593	220.011	0.739392	289.517	2.38759
106.295	-0.295799	157.533	-0.06461	200.048	0.311112	220.381	0.74032	289.661	2.39593
106.445	-0.296083	157.783	-0.064425	200.378	0.311689	220.761	0.741305	289.755	2.38179
106.595	-0.296352	158.033	-0.06427	200.708	0.312251	221.131	0.742299	289.814	2.32456
106.745	-0.29662	158.283	-0.0641	201.048	0.312836	221.511	0.743304	289.848	2.2193
106.895	-0.29695	158.533	-0.06393	201.378	0.313446	221.881	0.744317	289.865	2.08509
107.055	-0.297236	158.783	-0.06382	201.708	0.314089	222.261	0.745388	289.873	1.94111
107.195	-0.297487	159.033	-0.06374	202.048	0.3148	222.631	0.746452	289.877	1.78659
107.345	-0.297709	159.283	-0.06363	202.378	0.315523	223.011	0.747605
107.495	-0.297947	159.533	-0.063519	202.708	0.316184	223.381	0.748719
107.655	-0.298155	159.783	-0.063392	203.048	0.316806	223.761	0.749798
107.795	-0.298375	160.033	-0.063295	203.378	0.317469	224.131	0.751056
107.945	-0.298612	160.283	-0.063229	203.708	0.318103	224.511	0.752342
108.105	-0.298851	160.533	-0.063193	204.038	0.318691	224.881	0.753713
108.245	-0.299086	160.783	-0.063202	204.378	0.319302	225.261	0.755206
108.395	-0.299338	161.033	-0.063211	204.708	0.319815	225.641	0.756763
108.545	-0.29959	161.283	-0.06322	205.038	0.32033	226.011	0.758281
108.705	-0.299843	161.533	-0.063259	205.378	0.320789	226.381	0.759817
108.845	-0.300093	161.783	-0.063282	205.708	0.32129	226.761	0.761349
108.995	-0.30036	162.033	-0.063351	206.038	0.321822	227.131	0.762904
109.145	-0.300642	162.283	-0.063419	206.377	0.322347	227.511	0.764457
109.295	-0.300909	162.533	-0.063487	206.707	0.32251	227.881	0.765969
109.445	-0.30116	162.783	-0.063555	207.047	0.322603	228.261	0.767479
109.595	-0.301411	163.033	-0.063606	207.377	0.322644	228.631	0.768965
109.755	-0.301678	163.283	-0.063719	207.707	0.322176	229.01	0.770384
109.905	-0.301944	163.533	-0.063877	208.038	0.321971	229.39	0.771822
110.045	-0.302194	163.783	-0.06402	208.377	0.322068	229.76	0.773251
110.195	-0.302444	164.033	-0.064193	208.707	0.322268	230.13	0.774667
110.345	-0.302649	164.283	-0.064319	209.037	0.322314	230.51	0.776033
110.495	-0.302853	164.533	-0.06443	209.367	0.322159	230.89	0.777401
110.645	-0.303057	164.783	-0.06451	209.707	0.322167	231.26	0.778713
110.805	-0.303201	165.033	-0.064604	210.037	0.322448	231.63	0.779996
110.945	-0.303358	165.283	-0.06476	210.367	0.323025	232.01	0.781229
111.095	-0.30347	165.533	-0.0649	210.707	0.323857	232.38	0.782454
111.245	-0.303567	165.783	-0.065009	211.037	0.324622	232.76	0.783691
111.395	-0.303617	166.033	-0.065071	211.367	0.325404	233.13	0.784903
111.545	-0.303698	166.283	-0.065133	211.707	0.326178	233.51	0.786129
111.695	-0.303779	166.533	-0.065134	212.037	0.326915	233.88	0.787315
111.855	-0.303846	166.783	-0.065149	212.377	0.32766	234.26	0.788481
112.005	-0.303896	167.033	-0.06518	212.707	0.328354	234.63	0.789655
112.145	-0.30396	167.283	-0.065225	213.037	0.329126	235.01	0.790889
112.295	-0.304071	167.533	-0.06527	213.377	0.329967	235.38	0.792145
112.455	-0.304199	167.783	-0.065269	213.717	0.33081	235.76	0.793399
112.605	-0.30431	168.033	-0.065282	214.037	0.331657	236.14	0.794686
112.755	-0.304482	168.283	-0.065326	214.377	0.332595	236.51	0.795964
112.905	-0.304699	168.533	-0.065323	214.707	0.333621	236.88	0.797245
113.055	-0.304886	168.783	-0.065321	215.047	0.334718	237.26	0.798554
113.205	-0.305043	169.033	-0.065332	215.377	0.335777	237.63	0.799885
113.355	-0.305199	169.283	-0.06539	215.707	0.336714	238.01	0.801278
113.505	-0.305309	169.533	-0.065371	216.047	0.33755	238.38	0.802692
113.655	-0.305434	169.783	-0.065335	216.377	0.338536	238.76	0.804136
113.805	-0.305544	170.033	-0.065331	216.707	0.340098	239.13	0.805633
113.955	-0.305669	170.283	-0.065279	217.047	0.341575	239.51	0.807175
114.105	-0.305825	170.533	-0.065197	217.377	0.342751	239.88	0.808756
114.255	-0.30595	170.783	-0.065068	217.707	0.343897	240.26	0.810397
114.395	-0.306058	171.033	-0.06497	218.037	0.34506	240.63	0.812045
114.545	-0.306183	171.283	-0.064856	218.377	0.346325	241.009	0.813738
114.695	-0.306353	171.533	-0.064803	218.707	0.347724	241.389	0.815434
114.845	-0.30657	171.783	-0.064703	219.047	0.348758	241.759	0.81723
114.995	-0.306755	172.033	-0.064603	219.377	0.349584	242.129	0.819155
115.145	-0.30694	172.283	-0.064503	219.707	0.350318	242.509	0.821015
115.295	-0.307141	172.533	-0.064417	220.037	0.351131	242.879	0.823024
115.445	-0.307341	172.783	-0.064316	220.377	0.351998	243.259	0.825094
115.595	-0.307496	173.033	-0.064199	220.707	0.352829	243.629	0.827076
115.745	-0.307635	173.283	-0.064097	221.037	0.353645	244.009	0.829135
115.895	-0.307835	173.533	-0.063964	221.377	0.354455	244.379	0.83128
116.045	-0.30802	173.783	-0.063831	221.707	0.355164	244.759	0.833439
116.195	-0.308174	174.033	-0.063758	222.037	0.355828	245.129	0.835588
116.345	-0.308312	174.283	-0.063578	222.377	0.356376	245.509	0.8378
116.495	-0.30842	174.533	-0.063366	222.707	0.356949	245.879	0.840097
116.645	-0.308543	174.783	-0.06317	223.047	0.357499	246.259	0.842409
116.795	-0.30859	175.033	-0.062943	223.377	0.358012	246.629	0.844727
116.945	-0.308697	175.283	-0.062715	223.707	0.358463	247.009	0.847123
117.095	-0.308789	175.533	-0.062532	224.037	0.358994	247.389	0.849569
117.245	-0.308912	175.783	-0.06238	224.377	0.359377	247.759	0.852037
117.395	-0.309049	176.033	-0.062182	224.707	0.359598	248.129	0.85454
117.545	-0.309264	176.283	-0.061983	225.037	0.359211	248.508	0.85709
117.705	-0.309509	176.533	-0.061784	225.377	0.358895	248.878	0.859629
117.845	-0.309722	176.783	-0.061553	225.707	0.358635	249.258	0.862185
117.995	-0.309982	177.033	-0.061399	226.037	0.358578	249.628	0.86473
118.145	-0.310287	177.283	-0.061275	226.377	0.358593	250.008	0.867196
118.315	-0.310594	177.533	-0.061121	226.707	0.358601	250.378	0.86962
118.455	-0.310868	177.783	-0.060981	227.037	0.358578	250.758	0.872044
118.595	-0.311187	178.033	-0.060856	227.377	0.35858	251.128	0.874569
118.745	-0.311523	178.283	-0.060699	227.707	0.358716	251.508	0.877252
118.895	-0.311828	178.533	-0.060497	228.037	0.358884	251.878	0.879783
119.045	-0.312148	178.783	-0.060263	228.377	0.359029	252.258	0.882123
119.195	-0.312467	179.033	-0.059998	228.707	0.359215	252.628	0.884278
119.345	-0.312787	179.283	-0.059795	229.047	0.359425	253.008	0.886863
119.495	-0.313076	179.533	-0.059606	229.377	0.35966	253.378	0.889372
119.645	-0.31338	179.783	-0.059447	229.707	0.359911	253.758	0.891677
119.795	-0.3137	180.033	-0.05935	230.047	0.360218	254.128	0.893684
119.945	-0.314004	180.283	-0.059221	230.377	0.360503	254.508	0.895105
120.096	-0.314292	180.533	-0.059076	230.707	0.360804	254.878	0.898197
120.246	-0.31452	180.783	-0.058932	231.047	0.361162	255.257	0.902022
120.406	-0.314778	181.033	-0.058832	231.377	0.36159	255.627	0.905455
120.546	-0.31502	181.283	-0.058779	231.717	0.362013	256.007	0.909159
120.696	-0.315231	181.533	-0.058617	232.047	0.362475	256.377	0.91298
120.846	-0.315427	181.783	-0.058486	232.377	0.362876	256.757	0.917201
120.996	-0.315532	182.033	-0.058385	232.707	0.363293	257.127	0.921045
121.146	-0.31559	182.283	-0.058207	233.047	0.36372	257.507	0.925973
121.296	-0.315679	182.533	-0.058014	233.377	0.364218	257.877	0.932053
121.456	-0.315738	182.783	-0.057835	233.707	0.364733	258.257	0.938008
121.596	-0.315765	183.033	-0.057579	234.047	0.365273	258.626	0.944113
121.746	-0.315792	183.283	-0.057337	234.376	0.365868	259.006	0.950731
121.896	-0.315881	183.533	-0.057019	234.706	0.366465	259.376	0.957818
122.046	-0.315938	183.783	-0.056669	235.046	0.367103	259.756	0.965864
122.196	-0.315965	184.033	-0.05635	235.376	0.367796	260.136	0.974156
122.346	-0.316038	184.283	-0.05603	235.706	0.368553	260.506	0.983858
122.506	-0.316157	184.533	-0.055649	236.036	0.369343	260.875	0.994028
122.656	-0.316291	184.783	-0.055282	236.376	0.370142	261.255	1.00491
122.796	-0.31647	185.033	-0.054915	236.706	0.37095	261.625	1.01541
122.946	-0.316634	185.283	-0.054532	237.036	0.371759	262.005	1.02658
123.096	-0.316798	185.533	-0.054195	237.376	0.37261	262.374	1.03829
123.246	-0.316931	185.783	-0.053826	237.706	0.373516	262.754	1.05048
123.396	-0.317064	186.033	-0.053534	238.036	0.374439	263.124	1.06269
123.546	-0.317182	186.283	-0.053257	238.376	0.375372	263.503	1.07633
123.696	-0.317315	186.533	-0.052995	238.706	0.376313	263.873	1.09097
123.846	-0.317494	186.783	-0.052733	239.036	0.377272	264.253	1.1054
123.996	-0.317642	187.033	-0.052439	239.376	0.378272	264.622	1.12105
124.146	-0.317805	187.283	-0.052129	239.706	0.379233	265.002	1.13827
124.296	-0.317968	187.533	-0.051866	240.036	0.380164	265.372	1.15557
124.446	-0.318161	187.783	-0.051571	240.376	0.381058	265.751	1.17444
124.596	-0.31834	188.033	-0.051321	240.706	0.381991	266.121	1.19383
124.746	-0.318533	188.283	-0.051071	241.036	0.382894	266.5	1.21307
124.896	-0.318757	188.533	-0.050837	241.376	0.38384	266.87	1.23324
125.046	-0.318996	188.783	-0.050586	241.706	0.384825	267.239	1.25626
125.196	-0.31928	189.033	-0.050397	242.036	0.385779	267.619	1.28308
125.346	-0.319549	189.283	-0.050222	242.376	0.386776	267.998	1.30986
125.496	-0.319864	189.533	-0.050124	242.706	0.387765	268.367	1.33714
125.646	-0.320195	189.783	-0.050041	243.036	0.388786	268.747	1.3655
125.796	-0.320463	190.043	-0.049954	243.376	0.389882	269.116	1.39626
125.946	-0.320748	190.283	-0.049935	243.706	0.391017	269.495	1.42901
126.096	-0.321031	190.533	-0.049897	244.036	0.392168	269.865	1.46259
126.256	-0.321316	190.783	-0.049874	244.376	0.393347	270.244	1.4972
126.396	-0.32163	191.033	-0.049851	244.706	0.394565	270.613	1.53209
126.546	-0.321959	191.283	-0.049781	245.036	0.395847	270.992	1.56696
126.696	-0.322273	191.533	-0.04971	245.376	0.39722	271.361	1.60172
126.856	-0.322588	191.783	-0.049609	245.716	0.398563	271.741	1.63694
127.006	-0.322917	192.033	-0.049506	246.036	0.399919	272.11	1.67219
127.146	-0.32323	192.283	-0.049342	246.376	0.401359	272.489	1.7071
127.306	-0.32359	192.533	-0.049178	246.706	0.402854	272.858	1.73678
127.446	-0.323888	192.783	-0.049013	247.036	0.404335	273.238	1.76378
127.596	-0.324186	193.033	-0.048832	247.376	0.405828	273.617	1.78427
127.746	-0.324484	193.283	-0.048666	247.706	0.407281	273.987	1.80443
127.906	-0.324797	193.533	-0.0485	248.036	0.40883	274.356	1.8202
128.046	-0.325064	193.783	-0.048318	248.375	0.410343	274.736	1.82452
128.196	-0.3253	194.033	-0.048136	248.705	0.411879	275.106	1.82774
128.346	-0.325522	194.283	-0.047968	249.045	0.413507	275.486	1.82822
128.496	-0.325712	194.533	-0.047754	249.375	0.415221	275.856	1.82297
128.646	-0.325887	194.783	-0.047586	249.705	0.416952	276.236	1.81599
128.796	-0.326047	195.033	-0.047402	250.045	0.418679	276.607	1.80651
128.956	-0.326222	195.283	-0.047186	250.375	0.420414	276.987	1.79411
129.106	-0.326458	195.533	-0.047032	250.705	0.422277	277.357	1.78223
129.246	-0.326647	195.783	-0.046908	251.045	0.424279	277.737	1.77181
129.396	-0.326852	196.033	-0.046815	251.375	0.426161	278.108	1.76133
129.546	-0.326981	196.283	-0.046814	251.705	0.428125	278.488	1.74976
129.706	-0.327094	196.533	-0.046812	252.035	0.430233	278.858	1.73996
129.846	-0.327238	196.783	-0.046841	252.375	0.432448	279.238	1.73019
130.006	-0.327397	197.033	-0.046931	252.705	0.434813	279.609	1.7222
130.146	-0.327555	197.283	-0.047021	253.035	0.437292	279.989	1.71488
130.296	-0.327744	197.533	-0.047233	253.375	0.440005	280.359	1.70899
130.446	-0.327903	197.783	-0.047477	253.705	0.442789	280.739	1.70456
130.596	-0.32803	198.033	-0.04772	254.035	0.445511	282.514	1.70929
130.746	-0.328158	198.283	-0.047947	254.375	0.448691	284.016	1.70933
130.906	-0.328301	198.533	-0.048173	254.705	0.452148	285.276	1.71062
131.056	-0.328475	198.783	-0.048461	255.034	0.45583	286.321	1.71162
131.206	-0.328617	199.033	-0.048734	255.374	0.459621	287.177	1.71304
131.346	-0.32879	199.283	-0.049006	255.704	0.463482	287.868	1.71499
131.496	-0.328948	199.533	-0.049262	256.034	0.467617	288.417	1.71697
131.646	-0.32909	199.783	-0.049518	256.374	0.47202	288.846	1.7193
131.796	-0.329186	200.033	-0.049758	256.704	0.476335	289.173	1.72196
131.946	-0.329313	200.283	-0.049998	257.034	0.480891	289.416	1.72639
132.106	-0.329471	200.533	-0.050144	257.374	0.48578	289.591	1.73113
132.246	-0.329612	200.783	-0.050229	257.704	0.490661	289.713	1.74091
132.396	-0.3298	201.033	-0.050297	258.034	0.495608	289.793	1.73167
132.546	-0.329972	201.283	-0.050366	258.373	0.500841	289.843	1.68477
132.696	-0.330159	201.533	-0.050449	258.703	0.506591
132.846	-0.330346	201.783	-0.050501	259.033	0.512265
132.996	-0.330595	202.033	-0.050522	259.373	0.518909
133.146	-0.330873	202.283	-0.050481	259.703	0.525737
133.306	-0.331168	202.533	-0.050454	260.033	0.532632
133.446	-0.331522	202.793	-0.050439	260.372	0.539783
133.596	-0.331846	203.033	-0.050385	260.702	0.547054
133.746	-0.332155	203.283	-0.050296	261.032	0.554631
133.896	-0.33254	203.533	-0.050221	261.372	0.562354
134.046	-0.33294	203.783	-0.0501	261.702	0.570515
134.196	-0.333356	204.033	-0.049963	262.032	0.578744
134.346	-0.33371	204.283	-0.049857	262.371	0.587486
134.496	-0.33408	204.533	-0.049688	262.701	0.597959
134.646	-0.334479	204.783	-0.04955	263.041	0.610287
134.796	-0.33491	205.033	-0.049411	263.371	0.622625
134.946	-0.33534	205.283	-0.049241	263.7	0.635656
135.096	-0.335816	205.533	-0.049101	264.03	0.648646
135.246	-0.336291	205.783	-0.049023	264.37	0.662041
135.406	-0.336752	206.033	-0.048929	264.699	0.677283
135.546	-0.337197	206.283	-0.04882	265.029	0.694083
135.696	-0.337596	206.533	-0.04874	265.359	0.711788
135.846	-0.337979	206.783	-0.048645	265.698	0.730253
135.996	-0.338363	207.033	-0.048549	266.028	0.748729
136.146	-0.338746	207.283	-0.048376	266.367	0.768493
136.296	-0.339115	207.533	-0.048187	266.697	0.789038
136.446	-0.339406	207.783	-0.048012	267.036	0.813803
136.596	-0.339621	208.033	-0.047838	267.366	0.838021
136.746	-0.33979	208.283	-0.047631	267.695	0.863406
136.906	-0.339944	208.533	-0.047378	268.024	0.88874
137.046	-0.340052	208.783	-0.047109	268.364	0.914423
137.196	-0.340068	209.033	-0.046871	268.693	0.939288
137.346	-0.340099	209.283	-0.04657	269.023	0.96423
137.506	-0.340161	209.533	-0.046253	269.362	0.989763
137.646	-0.340238	209.783	-0.045983	269.692	1.01489
137.796	-0.340299	210.033	-0.045696	270.021	1.03964
137.946	-0.340406	210.283	-0.045378	270.36	1.06345
138.096	-0.340452	210.533	-0.045013	270.69	1.08701
138.246	-0.340513	210.783	-0.044631	271.019	1.10932
138.396	-0.340605	211.033	-0.044265	271.359	1.12662
138.556	-0.340742	211.283	-0.04393	271.689	1.14303
138.696	-0.34091	211.533	-0.043609	272.018	1.15556
138.846	-0.341062	211.783	-0.043257	272.358	1.16518
138.996	-0.34123	212.033	-0.042951	272.688	1.17318
139.146	-0.341397	212.283	-0.042691	273.018	1.17554
139.306	-0.34158	212.533	-0.042462	273.358	1.17544
139.446	-0.341762	212.783	-0.042279	273.688	1.17472
139.606	-0.341899	213.033	-0.042126	274.018	1.16946
139.746	-0.342081	213.283	-0.042004	274.358	1.16199
139.896	-0.34234	213.533	-0.041882	274.688	1.15402
140.046	-0.342629	213.783	-0.041759	275.029	1.1439
140.196	-0.342887	214.033	-0.041605	275.359	1.13307
140.346	-0.343161	214.283	-0.041434	275.689	1.1231
140.496	-0.343449	214.533	-0.041326	276.019	1.11385
140.656	-0.343753	214.783	-0.041185	276.359	1.10345
140.796	-0.344042	215.033	-0.041014	276.69	1.09359
140.946	-0.344361	215.283	-0.040842	277.02	1.08475
141.096	-0.344741	215.533	-0.0407	277.35	1.07782
141.246	-0.34509	215.783	-0.040527	277.69	1.07144
141.396	-0.345485	216.033	-0.040385	278.02	1.06614
141.546	-0.345895	216.283	-0.040289	278.35	1.06172
141.706	-0.346259	216.533	-0.040146	278.691	1.0576
141.846	-0.346623	216.783	-0.040033	279.021	1.05534
141.996	-0.346957	217.033	-0.039874	279.351	1.05328
142.146	-0.347306	217.283	-0.03976	279.691	1.05171
142.296	-0.347685	217.533	-0.039693	280.021	1.05138
142.446	-0.348018	217.783	-0.039626	280.361	1.05077
142.596	-0.348351	218.033	-0.039542	280.691	1.05038
142.746	-0.348669	218.283	-0.039489	281.021	1.0502
142.906	-0.349001	218.533	-0.039436	281.351	1.05023
143.056	-0.349319	218.782	-0.039382	281.691	1.05056
143.206	-0.349621	219.032	-0.039359	282.021	1.05152
143.356	-0.349846	219.282	-0.039367	282.361	1.05342
143.506	-0.350118	219.532	-0.03939	282.691	1.05646
143.656	-0.350343	219.782	-0.039365	284.091	1.06688
143.806	-0.350599	220.032	-0.039372	285.276	1.07124
143.956	-0.350809	220.282	-0.039378	286.27	1.07547
144.106	-0.351034	220.532	-0.039399	287.095	1.07933
144.246	-0.351259	220.783	-0.039451	287.771	1.08306
144.406	-0.351469	221.033	-0.039534	288.317	1.08692
144.546	-0.351678	221.283	-0.0396	288.751	1.09078
144.696	-0.351888	221.533	-0.039698	289.09	1.0946
144.846	-0.352082	221.783	-0.039795	289.348	1.09808
144.996	-0.352337	222.033	-0.039907	289.54	1.10128
145.146	-0.352592	222.283	-0.039957	289.679	1.10552
145.306	-0.352846	222.533	-0.040006	289.775	1.11226
145.456	-0.353086	222.783	-0.040055	289.838	1.10103
145.596	-0.353264	223.033	-0.040057	289.878	1.06343
145.746	-0.353427	223.283	-0.039965	289.901	0.997156
145.896	-0.353636	223.533	-0.039903	289.913	0.907396
146.056	-0.353844	223.783	-0.039779
146.196	-0.354068	224.033	-0.03967
146.346	-0.354306	224.283	-0.039514
146.506	-0.35456	224.532	-0.039263
146.646	-0.354799	224.782	-0.038981
146.796	-0.355053	225.032	-0.038715
146.946	-0.355276	225.282	-0.038432
147.096	-0.35553	225.532	-0.038211
147.246	-0.355783	225.782	-0.037989
147.396	-0.356052	226.032	-0.037799
147.546	-0.35632	226.282	-0.037514
147.696	-0.356558	226.532	-0.037244
147.846	-0.35675	226.782	-0.036974
147.996	-0.356942	227.032	-0.036704
148.156	-0.357118	227.282	-0.036417
148.296	-0.35728	227.532	-0.036068
148.446	-0.357425	227.782	-0.035624
148.597	-0.357602	228.032	-0.035164
148.747	-0.357762	228.282	-0.034641
148.897	-0.357908	228.532	-0.034196
149.047	-0.358099	228.782	-0.033797
149.197	-0.35829	229.032	-0.03321
149.347	-0.358466	229.282	-0.032419
149.497	-0.358656	229.532	-0.031674
149.647	-0.358832	229.782	-0.030976
149.797	-0.358992	230.032	-0.030278
149.947	-0.359106	230.282	-0.029563
150.107	-0.359235	230.532	-0.028847
150.257	-0.359395	230.782	-0.028115
150.407	-0.359524	231.032	-0.027383
150.547	-0.359638	231.282	-0.026681
150.697	-0.359813	231.532	-0.025963
150.847	-0.359865	231.782	-0.025229
150.997	-0.359902	232.032	-0.024573
151.147	-0.359954	232.282	-0.023884
151.307	-0.35999	232.532	-0.023273
151.447	-0.360028	232.782	-0.022725
151.597	-0.36008	233.032	-0.022207
151.747	-0.360177	233.282	-0.021751
151.907	-0.360305	233.532	-0.021263
152.047	-0.360418	233.782	-0.020744
152.197	-0.360546	234.032	-0.020412
152.347	-0.360658	234.282	-0.020236
152.507	-0.360785	234.532	-0.020107
152.657	-0.360898	234.782	-0.020024
152.797	-0.361041	235.032	-0.019878
152.947	-0.361184	235.282	-0.019685
153.097	-0.361311	235.532	-0.019475
153.247	-0.361423	235.782	-0.019202
153.397	-0.36155	236.032	-0.018945
153.547	-0.361677	236.282	-0.018703
153.697	-0.361819	236.532	-0.018413
153.847	-0.361976	236.782	-0.018107
153.997	-0.362195	237.032	-0.017659
154.147	-0.362459	237.282	-0.017148
154.297	-0.362754	237.532	-0.016652
154.447	-0.363048	237.782	-0.016218
154.597	-0.363343	238.032	-0.015815
154.747	-0.363637	238.282	-0.015412
154.897	-0.363962	238.532	-0.015039
155.047	-0.364302	238.782	-0.014745
155.197	-0.36458	239.032	-0.014403
155.347	-0.364859	239.282	-0.014092
155.497	-0.365168	239.532	-0.01389
155.647	-0.365493	239.782	-0.013657
155.797	-0.365802	240.032	-0.013548
155.947	-0.366126	240.282	-0.013597
156.107	-0.366464	240.532	-0.013676
156.247	-0.366774	240.782	-0.013771
156.397	-0.367098	241.032	-0.01385
156.547	-0.367437	241.292	-0.013905
156.707	-0.36776	241.532	-0.013896
156.847	-0.368099	241.782	-0.013785
156.997	-0.368407	242.032	-0.013704
157.147	-0.368685	242.282	-0.013718
157.297	-0.368917	242.532	-0.013763
157.447	-0.369102	242.782	-0.013681
157.597	-0.369303	243.032	-0.013646
157.757	-0.369487	243.282	-0.013312
157.907	-0.369657	243.532	-0.012631
158.047	-0.369813	243.782	-0.011838
158.197	-0.369983	244.032	-0.011093
158.347	-0.370137	244.282	-0.010173
158.507	-0.37029	244.532	-0.009079
158.647	-0.3704	244.782	-0.007937
158.807	-0.370507	245.032	-0.006921
158.957	-0.370585	245.282	-0.005935
159.097	-0.370709	245.532	-0.004949
159.247	-0.370832	245.782	-0.003962
159.397	-0.370879	246.032	-0.003006
159.547	-0.370956	246.282	-0.002112
159.697	-0.371033	246.532	-0.001249
159.857	-0.371109	246.782	-0.000386
159.997	-0.37111	247.032	0.000526
160.147	-0.37108	247.282	0.001517
160.297	-0.371095	247.532	0.002509
160.447	-0.371095	247.782	0.003502
160.597	-0.371126	248.031	0.00448
160.747	-0.371172	248.281	0.005458
160.907	-0.371186	248.531	0.00639
161.047	-0.371217	248.781	0.007354
161.197	-0.371262	249.031	0.008303
161.347	-0.371308	249.281	0.009316
161.497	-0.371368	249.531	0.010345
161.647	-0.371444	249.781	0.011343
161.797	-0.371504	250.031	0.012359
161.947	-0.371595	250.281	0.013422
162.097	-0.371716	250.531	0.014518
162.247	-0.371838	250.781	0.015661
162.397	-0.371943	251.031	0.016822
162.547	-0.372049	251.281	0.018031
162.697	-0.372185	251.531	0.019304
162.847	-0.372306	251.781	0.020609
162.997	-0.372442	252.031	0.021979
163.147	-0.372578	252.281	0.023412
163.307	-0.372789	252.531	0.024863
163.447	-0.373049	252.781	0.026267
163.597	-0.373337	253.031	0.027703
163.747	-0.373626	253.281	0.029489
163.897	-0.373914	253.531	0.031323
164.047	-0.374203	253.781	0.033222
164.197	-0.374491	254.031	0.035233
164.347	-0.374749	254.281	0.037245
164.497	-0.375006	254.531	0.039385
164.657	-0.375278	254.781	0.041479
164.797	-0.375536	255.031	0.043541
164.947	-0.375809	255.281	0.045621
165.097	-0.376173	255.53	0.047734
165.257	-0.37646	255.78	0.049911
165.397	-0.376764	256.03	0.052106
165.547	-0.377021	256.28	0.054365
165.707	-0.377307	256.53	0.056688
165.847	-0.37758	256.78	0.059093
165.997	-0.377837	257.03	0.061403
166.147	-0.378093	257.28	0.063778
166.307	-0.378348	257.53	0.066107
166.447	-0.378606	257.78	0.068548
166.597	-0.378847	258.03	0.071165
166.747	-0.379073	258.28	0.074101
166.897	-0.379283	258.53	0.077532
167.047	-0.379462	258.78	0.080774
167.197	-0.379687	259.03	0.084271
167.357	-0.37985	259.28	0.088963
167.507	-0.379983	259.529	0.093833
167.647	-0.380087	259.779	0.099181
167.797	-0.38022	260.029	0.10458
167.947	-0.380276	260.279	0.110284
168.107	-0.380301	260.529	0.116069
168.247	-0.38022	260.779	0.121841
168.407	-0.380076	261.029	0.128142
168.547	-0.379949	261.278	0.135273
168.697	-0.379806	261.528	0.142231
168.847	-0.379647	261.778	0.149129
168.997	-0.37955	262.028	0.156859
169.147	-0.379452	262.278	0.164671
169.307	-0.379384	262.528	0.172726
169.457	-0.379347	262.777	0.180385
169.607	-0.379326	263.027	0.189977
169.747	-0.379321	263.277	0.199749
169.897	-0.379345	263.527	0.209317
170.047	-0.379308	263.776	0.220867
170.197	-0.379287	264.026	0.23279
170.347	-0.379219	264.276	0.244365
170.507	-0.379165	264.526	0.256297
170.657	-0.379097	264.775	0.268904
170.797	-0.379061	265.025	0.281708
170.947	-0.379069	265.275	0.294804
171.107	-0.379091	265.524	0.307714
171.247	-0.379116	265.774	0.321092
171.397	-0.37917	266.024	0.335291
171.557	-0.379222	266.274	0.349527
171.707	-0.379322	266.523	0.363929
171.857	-0.379406	266.773	0.377841
172.007	-0.379521	267.023	0.391726
172.157	-0.379682	267.272	0.406017
172.307	-0.379858	267.522	0.420618
172.457	-0.38008	267.772	0.43396
172.607	-0.380348	268.021	0.447212
172.757	-0.380631	268.271	0.459973
172.907	-0.380914	268.521	0.472243
173.057	-0.381197	268.77	0.484245
173.207	-0.38151	269.02	0.49526
173.357	-0.381839	269.27	0.505494
173.507	-0.382198	269.52	0.513954
173.647	-0.382574	269.77	0.521857
173.807	-0.382901	270.019	0.527567
173.947	-0.383277	270.269	0.531597
174.097	-0.38362	270.519	0.533609
174.247	-0.383994	270.769	0.533793
174.397	-0.384322	271.019	0.534235
174.547	-0.384604	271.269	0.533218
174.697	-0.384902	271.519	0.532072
174.847	-0.385168	271.769	0.528295
174.997	-0.385465	272.02	0.523232
175.147	-0.385732	272.27	0.516932
175.307	-0.385996	272.52	0.510775
175.447	-0.386295	272.77	0.504857
175.597	-0.38653	273.02	0.498889
175.747	-0.38675	273.27	0.493369
175.907	-0.386968	273.52	0.488233
176.047	-0.387159	273.77	0.482614
176.197	-0.387317	274.021	0.476527
176.347	-0.38746	274.271	0.470262
176.497	-0.387542	274.521	0.465024
176.647	-0.387562	274.771	0.460621
176.797	-0.38749	275.021	0.457327
176.957	-0.387462	275.271	0.453952
177.097	-0.387468	275.521	0.451059
177.247	-0.387595	275.771	0.448472
177.397	-0.387323	276.021	0.445997
177.547	-0.387005	276.271	0.444021
177.707	-0.3867	276.521	0.442463
177.847	-0.386522	276.771	0.441179
178.007	-0.386401	277.021	0.43996
178.157	-0.386328	277.271	0.439128
178.307	-0.38627	277.521	0.43836
178.447	-0.386199	277.771	0.437787
178.597	-0.38611	278.022	0.437149
178.757	-0.38602	278.262	0.436724
178.907	-0.385992	278.512	0.436377
179.057	-0.385995	278.772	0.436415
179.197	-0.385938	279.012	0.436508
179.347	-0.385941	279.262	0.43768
179.497	-0.38599	279.521	0.439158
179.647	-0.386039	279.771	0.440849
179.797	-0.386103	280.011	0.442592
179.957	-0.386226	280.261	0.444318
180.107	-0.386413	280.511	0.446207
180.257	-0.386599	280.761	0.447984
180.407	-0.386862	281.011	0.449666
180.547	-0.387158	281.271	0.45133
180.707	-0.387434	281.521	0.452917
180.847	-0.387714	281.761	0.454508
180.997	-0.387946	282.021	0.456111
181.157	-0.388192	282.271	0.457685
181.307	-0.388485	282.521	0.45918
181.457	-0.388793	282.771	0.460611
181.597	-0.389119	283.021	0.462044
181.757	-0.389472	283.271	0.46351
181.897	-0.389843	283.521	0.464896
182.047	-0.390198	283.771	0.466105
182.197	-0.390537	284.021	0.467316
182.357	-0.390858	284.271	0.468592
182.507	-0.391197	284.521	0.469821
182.647	-0.391507	285.571	0.475065
182.807	-0.391797	286.461	0.476968
182.947	-0.392061	287.206	0.479039
183.097	-0.392277	287.824	0.48079
183.247	-0.392461	288.33	0.482651
183.397	-0.392615	288.739	0.484723
183.547	-0.392754	289.064	0.486791
183.707	-0.39289	289.317	0.488761
183.857	-0.392875	289.51	0.490714
184.007	-0.392706	289.653	0.492259
184.147	-0.392492	289.756	0.49421
184.297	-0.392231	289.827	0.49923
184.457	-0.392013	289.873	0.491027
184.597	-0.3918	289.902	0.46313
184.757	-0.391613	289.919	0.414176
184.907	-0.391458	289.928	0.346947
185.057	-0.391273	289.932	0.27525
185.207	-0.391088	289.935	0.198577
185.357	-0.390918	289.937	0.122666
185.507	-0.390732	289.951	0.045964
185.657	-0.390546	289.962	-0.030501
185.807	-0.390376	289.974	-0.107829
185.957	-0.390282	289.976	-0.178196
186.107	-0.390219	289.987	-0.244591
186.257	-0.390218	289.989	-0.308184
186.407	-0.3902	289.99	-0.365554
186.567	-0.390181	289.991	-0.418927
186.707	-0.39015	290.003	-0.473642
186.857	-0.39021
187.007	-0.3905
187.157	-0.390743
187.307	-0.391018
187.457	-0.391246
187.607	-0.391643
187.757	-0.392163
187.907	-0.392714
188.057	-0.393173
188.197	-0.393587
188.357	-0.393951
188.497	-0.394335
188.657	-0.394714
188.797	-0.395144
188.947	-0.395541
189.097	-0.395922
189.247	-0.396257
189.397	-0.396546
189.547	-0.396757
189.707	-0.39692
189.847	-0.397073
189.997	-0.397192
190.147	-0.39728
190.297	-0.397307
190.447	-0.397349
190.597	-0.397421
190.757	-0.397522
190.907	-0.397641
191.057	-0.39779
191.197	-0.39788
191.357	-0.397996
191.507	-0.398084
191.647	-0.398173
191.797	-0.398307
191.957	-0.398407
192.107	-0.398479
192.247	-0.398522
192.397	-0.398563
192.557	-0.398555
192.697	-0.398567
192.847	-0.398607
193.007	-0.39866
193.157	-0.398716
193.297	-0.398789
193.457	-0.398781
193.597	-0.398731
193.747	-0.398617
193.897	-0.398471
194.057	-0.398339
194.197	-0.398196
194.347	-0.39802
194.507	-0.397841
194.647	-0.397636
194.807	-0.397472
194.957	-0.397311
195.107	-0.39715
195.257	-0.397081
195.397	-0.397045
195.557	-0.397019
195.697	-0.396937
195.847	-0.396852
195.997	-0.396782
196.157	-0.396756
196.297	-0.396735
196.447	-0.396665
196.597	-0.396657
196.757	-0.396646
196.907	-0.396606
197.057	-0.396597
197.207	-0.396619
197.357	-0.396657
197.497	-0.396728
197.647	-0.396811
197.797	-0.396879
197.957	-0.397006
198.107	-0.397135
198.257	-0.397264
198.407	-0.397455
198.557	-0.397631
198.697	-0.397824
198.857	-0.398028
198.997	-0.398267
199.157	-0.398563
199.307	-0.398893
199.457	-0.399222
199.607	-0.399551
199.747	-0.399898
199.907	-0.400225
200.057	-0.400554
200.198	-0.400932
200.358	-0.401335
200.508	-0.401741
200.658	-0.4021
200.798	-0.402447
200.958	-0.402789
201.098	-0.403104
201.258	-0.40343
201.398	-0.40373
201.558	-0.40401
201.708	-0.404307
201.848	-0.404561
202.008	-0.404824
202.158	-0.405013
202.308	-0.40511
202.458	-0.405206
202.608	-0.405302
202.758	-0.405383
202.908	-0.405478
203.058	-0.40559
203.208	-0.405655
203.358	-0.405642
203.508	-0.40563
203.658	-0.405586
203.808	-0.405496
203.958	-0.405421
204.108	-0.405331
204.248	-0.405259
204.398	-0.405168
204.548	-0.405047
204.698	-0.40491
204.848	-0.404819
204.998	-0.404712
205.158	-0.404634
205.298	-0.404499
205.448	-0.404392
205.598	-0.404286
205.758	-0.404176
205.898	-0.404041
206.048	-0.403964
206.198	-0.403919
206.348	-0.403858
206.498	-0.403812
206.648	-0.403813
206.808	-0.403841
206.948	-0.403845
207.098	-0.403907
207.248	-0.404
207.398	-0.40414
207.558	-0.404353
207.708	-0.40457
207.858	-0.404833
208.008	-0.405111
208.158	-0.40539
208.308	-0.405745
208.458	-0.406132
208.608	-0.406534
208.758	-0.406905
208.908	-0.407276
209.058	-0.407616
209.208	-0.407955
209.358	-0.408295
209.508	-0.408635
209.648	-0.408978
209.798	-0.409317
209.958	-0.409654
210.108	-0.409993
210.248	-0.410274
210.398	-0.41052
210.548	-0.410751
210.698	-0.41092
210.848	-0.411088
210.998	-0.411303
211.158	-0.411484
211.298	-0.411656
211.448	-0.411855
211.608	-0.412036
211.758	-0.412204
211.898	-0.412329
212.048	-0.412466
212.208	-0.412615
212.358	-0.412768
212.508	-0.412873
212.658	-0.412917
212.798	-0.41284
212.958	-0.412756
213.098	-0.412725
213.258	-0.412796
213.398	-0.412827
213.558	-0.41251
213.708	-0.412041
213.848	-0.411514
213.998	-0.411122
214.158	-0.410851
214.308	-0.410583
214.458	-0.410315
214.598	-0.41005
214.758	-0.409779
214.908	-0.409526
215.058	-0.409335
215.208	-0.409222
215.358	-0.40917
215.508	-0.409057
215.658	-0.408974
215.808	-0.408876
215.958	-0.408886
216.108	-0.409129
216.258	-0.409418
216.408	-0.409739
216.558	-0.409997
216.708	-0.410116
216.858	-0.410498
217.008	-0.411083
217.158	-0.411621
217.308	-0.412065
217.458	-0.412463
217.598	-0.41288
217.748	-0.413262
217.898	-0.413691
218.048	-0.41412
218.198	-0.414533
218.358	-0.414927
218.508	-0.415278
218.648	-0.415601
218.798	-0.415905
218.948	-0.416194
219.098	-0.416436
219.248	-0.416615
219.398	-0.416764
219.558	-0.416877
219.708	-0.416995
219.858	-0.417096
219.998	-0.41717
220.158	-0.417206
220.298	-0.417248
220.458	-0.417268
220.598	-0.417326
220.758	-0.41733
220.908	-0.417306
221.048	-0.417286
221.198	-0.417216
221.348	-0.417192
221.498	-0.417075
221.648	-0.416988
221.798	-0.416871
221.948	-0.416722
222.098	-0.416526
222.248	-0.41633
222.398	-0.416103
222.548	-0.415923
222.698	-0.415726
222.858	-0.415557
222.998	-0.41538
223.148	-0.415184
223.308	-0.414983
223.448	-0.414806
223.598	-0.414671
223.748	-0.41463
223.908	-0.4146
224.048	-0.414578
224.198	-0.414505
224.358	-0.414429
224.508	-0.414418
224.658	-0.414641
224.798	-0.415024
224.958	-0.415352
225.108	-0.415762
225.248	-0.416191
225.398	-0.416648
225.548	-0.417058
225.708	-0.417448
225.848	-0.417862
226.008	-0.418283
226.148	-0.418713
226.298	-0.419107
226.448	-0.419516
226.598	-0.419926
226.758	-0.420347
226.898	-0.42076
227.058	-0.421088
227.208	-0.421435
227.348	-0.421786
227.498	-0.42207
227.648	-0.42223
227.798	-0.422373
227.948	-0.42247
228.108	-0.422579
228.258	-0.422629
228.398	-0.422526
228.558	-0.422291
228.708	-0.422059
228.858	-0.421797
229.008	-0.421518
229.158	-0.421302
229.308	-0.421085
229.458	-0.420853
229.608	-0.420683
229.758	-0.420544
229.898	-0.420425
230.048	-0.420349
230.198	-0.420257
230.358	-0.420082
230.508	-0.420068
230.658	-0.420085
230.808	-0.420055
230.948	-0.420029
231.098	-0.420061
231.248	-0.420109
231.408	-0.420152
231.548	-0.420173
231.698	-0.42022
231.848	-0.420268
231.998	-0.420315
232.148	-0.420456
232.298	-0.420675
232.448	-0.42091
232.598	-0.421161
232.748	-0.42138
232.908	-0.421548
233.048	-0.421771
233.198	-0.42213
233.358	-0.42247
233.508	-0.422736
233.658	-0.423002
233.798	-0.42324
233.958	-0.423517
234.108	-0.423767
234.258	-0.424048
234.408	-0.424298
234.558	-0.424532
234.698	-0.424786
234.848	-0.425067
234.998	-0.425394
235.148	-0.425675
235.298	-0.425971
235.448	-0.426189
235.608	-0.426372
235.758	-0.426496
235.898	-0.426576
236.048	-0.426716
236.198	-0.426777
236.348	-0.426884
236.498	-0.427055
236.658	-0.426876
236.798	-0.426517
236.948	-0.42617
237.098	-0.425948
237.248	-0.425553
237.398	-0.425001
237.558	-0.424523
237.708	-0.424065
237.858	-0.423623
238.008	-0.423258
238.148	-0.42293
238.298	-0.422565
238.448	-0.422216
238.598	-0.421898
238.758	-0.421607
238.908	-0.421289
239.048	-0.421023
239.198	-0.420814
239.348	-0.420621
239.498	-0.420397
239.648	-0.420188
239.798	-0.420042
239.958	-0.419875
240.108	-0.419745
240.248	-0.419665
240.408	-0.41964
240.558	-0.419729
240.698	-0.419822
240.858	-0.419938
241.008	-0.420027
241.158	-0.420147
241.308	-0.420408
241.458	-0.420811
241.608	-0.42123
241.758	-0.421617
241.908	-0.421957
242.058	-0.422281
242.198	-0.422609
242.358	-0.422913
242.508	-0.423206
242.648	-0.423503
242.798	-0.423937
242.948	-0.424135
243.098	-0.42427
243.248	-0.424326
243.398	-0.424288
243.558	-0.42426
243.698	-0.424179
243.848	-0.424062
243.998	-0.423803
244.158	-0.423539
244.298	-0.423331
244.448	-0.423166
244.598	-0.42289
244.748	-0.422426
244.898	-0.421851
245.048	-0.421023
245.208	-0.420159
245.358	-0.419394
245.498	-0.418681
245.648	-0.418026
245.798	-0.417371
245.958	-0.416774
246.108	-0.416134
246.258	-0.415446
246.408	-0.414916
246.558	-0.414339
246.698	-0.413908
246.848	-0.413519
246.998	-0.413146
247.148	-0.412757
247.308	-0.41241
247.448	-0.412058
247.598	-0.411763
247.748	-0.411515
247.898	-0.411252
248.048	-0.411083
248.198	-0.410945
248.358	-0.410834
248.508	-0.410775
248.648	-0.410769
248.798	-0.410725
248.948	-0.410745
249.098	-0.410686
249.248	-0.410595
249.398	-0.410472
249.548	-0.410349
249.698	-0.410289
249.848	-0.410309
249.998	-0.410343
250.148	-0.410173
250.298	-0.409623
250.448	-0.409041
250.608	-0.408517
250.758	-0.407918
250.898	-0.40742
251.048	-0.406964
251.198	-0.40646
251.348	-0.405892
251.498	-0.405245
251.658	-0.40453
251.798	-0.403777
251.958	-0.403046
252.108	-0.402319
252.258	-0.401624
252.407	-0.400738
252.557	-0.399726
252.707	-0.398761
252.857	-0.397969
253.007	-0.396782
253.157	-0.395167
253.307	-0.393456
253.457	-0.391792
253.597	-0.390308
253.757	-0.388923
253.897	-0.387565
254.047	-0.386201
254.197	-0.384852
254.347	-0.383487
254.497	-0.382059
254.647	-0.380677
254.807	-0.379274
254.957	-0.377876
255.097	-0.37642
255.247	-0.374957
255.397	-0.373384
255.547	-0.371778
255.697	-0.370283
255.847	-0.368882
255.997	-0.367307
256.147	-0.365557
256.297	-0.363838
256.447	-0.361912
256.597	-0.359923
256.747	-0.358012
256.906	-0.356143
257.046	-0.354284
257.196	-0.352436
257.346	-0.350618
257.496	-0.348721
257.646	-0.346744
257.796	-0.344703
257.956	-0.342576
258.106	-0.34047
258.246	-0.338497
258.396	-0.336676
258.556	-0.335103
258.706	-0.333408
258.856	-0.330632
259.006	-0.327411
259.156	-0.324109
259.306	-0.320934
259.456	-0.317758
259.606	-0.314533
259.755	-0.311197
259.895	-0.30785
260.045	-0.304321
260.195	-0.300663
260.355	-0.297079
260.495	-0.293363
260.645	-0.289623
260.795	-0.285517
260.945	-0.281394
261.095	-0.277079
261.245	-0.272843
261.394	-0.268606
261.554	-0.264313
261.694	-0.259714
261.844	-0.255076
261.994	-0.250133
262.144	-0.245142
262.294	-0.239545
262.444	-0.233149
262.593	-0.227007
262.753	-0.220953
262.893	-0.214911
263.043	-0.209036
263.193	-0.203175
263.353	-0.19737
263.503	-0.191634
263.643	-0.185872
263.792	-0.180166
263.942	-0.174362
264.092	-0.168573
264.242	-0.162703
264.392	-0.156848
264.542	-0.151199
264.692	-0.145851
264.842	-0.140662
264.991	-0.135663
265.151	-0.130639
265.291	-0.125773
265.451	-0.121019
265.591	-0.116134
265.751	-0.111713
265.891	-0.106778
266.041	-0.102937
266.191	-0.099638
266.35	-0.096506
266.5	-0.09346
266.64	-0.090774
266.79	-0.088526
266.94	-0.086118
267.09	-0.083805
267.24	-0.08293
267.39	-0.082742
267.55	-0.082898
267.69	-0.083182
267.84	-0.084209
267.99	-0.085924
268.14	-0.088151
268.29	-0.091194
268.44	-0.093997
268.59	-0.096994
268.741	-0.099814
268.891	-0.102747
269.041	-0.105681
269.191	-0.108615
269.341	-0.111438
269.491	-0.114213
269.641	-0.116957
269.791	-0.119588
269.951	-0.122293
270.091	-0.125094
270.251	-0.128151
270.401	-0.13125
270.551	-0.134284
270.701	-0.13748
270.851	-0.139827
270.992	-0.14207
271.152	-0.141411
271.301	-0.140216
271.442	-0.140856
271.592	-0.141504
271.742	-0.141943
271.902	-0.142198
272.042	-0.142838
272.192	-0.143486
272.352	-0.144093
272.492	-0.144637
272.642	-0.145108
272.792	-0.145692
272.952	-0.146283
273.092	-0.146731
273.252	-0.147001
273.402	-0.147151
273.552	-0.147124
273.702	-0.147097
273.852	-0.147119
274.002	-0.147123
274.152	-0.147128
274.292	-0.147141
274.442	-0.147226
274.592	-0.147311
274.752	-0.147403
274.892	-0.14748
275.052	-0.147476
275.192	-0.147456
275.342	-0.147396
275.492	-0.147319
275.642	-0.147242
275.792	-0.147149
275.942	-0.146991
276.102	-0.146841
276.252	-0.146602
276.392	-0.146388
276.542	-0.146181
276.692	-0.145894
276.842	-0.145655
276.992	-0.145415
277.152	-0.145183
277.302	-0.14496
277.452	-0.144784
277.602	-0.144624
277.752	-0.14448
277.902	-0.144369
278.052	-0.144289
278.202	-0.144242
278.352	-0.144226
278.502	-0.144162
278.652	-0.144211
278.802	-0.144292
278.952	-0.144614
279.102	-0.145018
279.252	-0.145534
279.402	-0.145969
279.552	-0.146356
279.702	-0.146775
279.852	-0.147162
280.002	-0.147549
280.152	-0.147952
280.302	-0.148339
280.452	-0.148726
280.592	-0.149121
280.742	-0.149492
280.892	-0.149878
281.042	-0.150216
281.192	-0.150506
281.342	-0.150698
281.492	-0.150875
281.642	-0.150889
281.792	-0.150823
281.942	-0.150595
282.092	-0.150156
282.242	-0.149815
282.392	-0.14957
282.542	-0.149373
282.692	-0.149144
282.842	-0.148882
282.992	-0.14862
283.142	-0.148342
283.292	-0.148064
283.442	-0.147833
283.602	-0.147546
283.742	-0.147259
283.892	-0.146867
284.042	-0.146522
284.192	-0.146145
284.352	-0.145775
284.502	-0.145479
284.652	-0.145182
284.802	-0.144837
284.952	-0.144475
285.102	-0.144113
285.252	-0.143735
285.402	-0.143388
285.552	-0.143074
285.702	-0.142727
285.852	-0.142316
285.992	-0.141929
286.142	-0.141549
286.292	-0.141201
287.002	-0.138952
287.604	-0.138047
288.108	-0.136937
288.527	-0.136025
288.87	-0.135175
289.146	-0.13418
289.367	-0.13311
289.538	-0.132007
289.67	-0.130765
289.767	-0.129914
289.838	-0.12915
289.887	-0.125738
289.92	-0.132529
289.94	-0.150563
289.953	-0.179279
289.96	-0.226298
289.964	-0.272902
289.967	-0.324138
289.969	-0.377461
289.972	-0.431175
289.983	-0.484167
[truncated: 4 more rows]

## Sheet: Fig. S3
C-Mg-adp	degree (2 theta)	Intensity (count.)	G-Mg-adp	degree (2 theta)	Intensity (count.)	Sim. C-Mg-adp	degree (2 theta)	Intensity (count.)
[truncated: 3,801 more rows]

[truncated: 15 more sheets: Fig. S4, Fig.S7, Fig. S9, Fig. S8, Fig.S17, Fig.S18, Fig. S19, Fig.S20, Fig. S21, Fig.S22, Fig. S23, FIg.S24, Fig.S27, Fig.S30, Fig.S31]
